# Supplementary material for: Bis{2-[(1H-pyrrol-2-yl)methyl­imino­meth­yl]phenolato-κ2 N,O}zinc(II)
Source: Acta Crystallogr Sect E Struct Rep Online. 2009 Aug 29;65(Pt 9):m1151. doi: 10.1107/S1600536809034217 (PMC2969913; doi:10.1107/S1600536809034217)
Supplement: Supplementary file 1 [file e-65-m1151-sup1.cif]

##############################################################################
###                                                                        ###
###        Electronic paper (Acta Crystallographica Section E)             ###
###                                                                        ###
##############################################################################
#                                                                            #
# This CIF contains the data in a paper accepted for publication in Acta     #
# Crystallographica Section E. It conforms to the requirements of Notes      #
# for Authors for Section E, and has been peer reviewed under the auspices   #
# of the IUCr Commission on Journals.                                        #
#                                                                            #
# Full details of the Crystallographic Information File format               #
# are given in the paper "The Crystallographic Information File (CIF):       #
# a New Standard Archive File for Crystallography" by S. R. Hall, F. H.      #
# Allen and I. D. Brown [Acta Cryst. (1991), A47, 655-685].                  #
#                                                                            #
# The current version of the core CIF dictionary is obtainable from          #
# ftp://ftp.iucr.org/pub/cif_core.dic. The current version number is 2.4.    #
#                                                                            #
# Software is freely available for graphical display of the structure(s) in  #
# this CIF.  For information consult the CIF home page http://www.iucr.org/  #
# cif/home.html                                                              #
#                                                                            #
# This file may be used for bona fide research purposes within the           #
# scientific community so long as proper attribution is given to the journal # 
# article from which it was obtained.                                        #
#                                                                            #
##############################################################################
                                             
data_global
_audit_creation_method     'form.cif (version 2.0)'
_journal_data_validation_number     ?
_journal_date_recd_electronic     2009-08-19
_journal_date_accepted     2009-08-26
_journal_name_full     'Acta Crystallographica, Section E'
_journal_year     2009
_journal_volume     65
_journal_issue      9
_journal_page_first     m1151
_journal_page_last     m1151
_journal_paper_category     QM
_journal_coeditor_code     HY2222
_publ_contact_author_name     'Qiang Wang'
_publ_contact_author_address
;
Engineering Research Center for Clean Production of Textile Dyeing and Printing
Ministry of Education
Wuhan 430073
People's Republic of China
;
_publ_contact_author_email     qiangqiang_wang@163.com
_publ_contact_author_fax     '0086-27-87611776'
_publ_contact_author_phone     '0086-27-87611776'
_publ_section_title
;\
Bis{2-[(1<i>H</i>-pyrrol-2-yl)methyliminomethyl]phenolato-\k^2^<i>N</i>,\
<i>O</i>}zinc(II)
;
loop_
    _publ_author_name
    _publ_author_address
    'Cui, Yong-Ming'
;
Engineering Research Center for Clean Production of Textile Dyeing and Printing
Ministry of Education
Wuhan 430073
People's Republic of China
;
    'Zhang, Xian'
;
Engineering Research Center for Clean Production of Textile Dyeing and Printing
Ministry of Education
Wuhan 430073
People's Republic of China
;
    'Liu, Lian'
;
Engineering Research Center for Clean Production of Textile Dyeing and Printing
Ministry of Education
Wuhan 430073
People's Republic of China
;
    'Wang, Qiang'
;
Engineering Research Center for Clean Production of Textile Dyeing and Printing
Ministry of Education
Wuhan 430073
People's Republic of China
;
data_I
_audit_creation_method     SHELXL-97
_chemical_name_systematic
;
Bis{2-[(1<i>H</i>-pyrrol-2-yl)methyliminomethyl]phenolato-
\k^2^<i>N</i>,<i>O</i>}zinc(II)
;
_chemical_name_common     ?
_chemical_formula_moiety     'C24 H22 N4 O2 Zn'
_chemical_formula_sum     'C24 H22 N4 O2 Zn'
_chemical_formula_iupac     '[Zn (C12 H11 N2 O)2]'
_chemical_formula_weight     463.83
_chemical_melting_point     ?
_symmetry_cell_setting     Triclinic
_symmetry_space_group_name_H-M     'P -1'
_symmetry_space_group_name_Hall     '-P 1'
loop_
    _symmetry_equiv_pos_as_xyz
    'x, y, z'
    '-x, -y, -z'
_cell_length_a     5.3443(4)
_cell_length_b     9.8669(8)
_cell_length_c     10.1392(8)
_cell_angle_alpha     104.1080(10)
_cell_angle_beta     95.8300(10)
_cell_angle_gamma     100.1260(10)
_cell_volume     504.58(7)
_cell_formula_units_Z     1
_cell_measurement_reflns_used     2361
_cell_measurement_theta_min     2.73
_cell_measurement_theta_max     26.59
_cell_measurement_temperature     200(2)
_exptl_crystal_description     block
_exptl_crystal_colour     colorless
_exptl_crystal_size_max     0.30
_exptl_crystal_size_mid     0.30
_exptl_crystal_size_min     0.20
_exptl_crystal_density_diffrn     1.526
_exptl_crystal_density_meas     ?
_exptl_crystal_density_method     'not measured'
_exptl_crystal_F_000     240
_exptl_absorpt_coefficient_mu     1.247
_exptl_absorpt_correction_type     'multi-scan'
_exptl_absorpt_process_details     '(SADABS; Sheldrick, 1996)'
_exptl_absorpt_correction_T_min     0.7060
_exptl_absorpt_correction_T_max     0.7885
_diffrn_ambient_temperature     200(2)
_diffrn_radiation_type     MoK\a
_diffrn_radiation_wavelength     0.71073
_diffrn_radiation_source     'fine-focus sealed tube'
_diffrn_radiation_monochromator     graphite
_diffrn_measurement_device_type     'Bruker SMART APEX CCD'
_diffrn_measurement_method     '\f and \w'
_diffrn_detector_area_resol_mean     ?
_diffrn_reflns_number     6063
_diffrn_reflns_av_R_equivalents     0.0468
_diffrn_reflns_av_sigmaI/netI     0.0491
_diffrn_reflns_theta_min     2.18
_diffrn_reflns_theta_max     28.31
_diffrn_reflns_theta_full     28.31
_diffrn_measured_fraction_theta_max     0.981
_diffrn_measured_fraction_theta_full     0.981
_diffrn_reflns_limit_h_min     -7
_diffrn_reflns_limit_h_max     7
_diffrn_reflns_limit_k_min     -13
_diffrn_reflns_limit_k_max     13
_diffrn_reflns_limit_l_min     -13
_diffrn_reflns_limit_l_max     13
_diffrn_standards_number     ?
_diffrn_standards_interval_count     ?
_diffrn_standards_interval_time     ?
_diffrn_standards_decay_%     ?
_reflns_number_total     2455
_reflns_number_gt     2432
_reflns_threshold_expression     I>2\s(I)
_refine_ls_structure_factor_coef     Fsqd
_refine_ls_matrix_type     full
_refine_ls_R_factor_all     0.0503
_refine_ls_R_factor_gt     0.0500
_refine_ls_wR_factor_gt     0.1431
_refine_ls_wR_factor_ref     0.1435
_refine_ls_goodness_of_fit_ref     1.114
_refine_ls_restrained_S_all     1.114
_refine_ls_number_reflns     2455
_refine_ls_number_parameters     142
_refine_ls_number_restraints     0
_refine_ls_hydrogen_treatment     constr
_refine_ls_weighting_scheme     calc
_refine_ls_weighting_details
         'calc w=1/[\s^2^(Fo^2^)+(0.0948P)^2^+0.2435P] where P=(Fo^2^+2Fc^2^)/3'
_atom_sites_solution_hydrogens     geom
_atom_sites_solution_primary     direct
_atom_sites_solution_secondary     difmap
_refine_ls_shift/su_max     0.000
_refine_ls_shift/su_mean     0.000
_refine_diff_density_max     1.068
_refine_diff_density_min     -0.732
_refine_ls_extinction_method     none
_refine_ls_extinction_coef     ?
loop_
    _atom_type_symbol
    _atom_type_description
    _atom_type_scat_dispersion_real
    _atom_type_scat_dispersion_imag
    _atom_type_scat_source
    'C' 'C' 0.0033 0.0016
                         'International Tables Vol C Tables 4.2.6.8 and 6.1.1.4'
    'Zn' 'Zn' 0.2839 1.4301
                         'International Tables Vol C Tables 4.2.6.8 and 6.1.1.4'
    'N' 'N' 0.0061 0.0033
                         'International Tables Vol C Tables 4.2.6.8 and 6.1.1.4'
    'O' 'O' 0.0106 0.0060
                         'International Tables Vol C Tables 4.2.6.8 and 6.1.1.4'
    'H' 'H' 0.0000 0.0000
                         'International Tables Vol C Tables 4.2.6.8 and 6.1.1.4'
_computing_data_collection     'SMART (Bruker, 2007)'
_computing_cell_refinement     'SAINT (Bruker, 2007)'
_computing_data_reduction     'SAINT (Bruker, 2007)'
_computing_structure_solution     'SHELXS97 (Sheldrick, 2008)'
_computing_structure_refinement     'SHELXL97 (Sheldrick, 2008)'
_computing_molecular_graphics     'SHELXTL (Sheldrick, 2008)'
_computing_publication_material     'SHELXTL (Sheldrick, 2008)'
loop_
    _atom_site_type_symbol
    _atom_site_label
    _atom_site_fract_x
    _atom_site_fract_y
    _atom_site_fract_z
    _atom_site_U_iso_or_equiv
    _atom_site_adp_type
    _atom_site_calc_flag
    _atom_site_refinement_flags
    _atom_site_occupancy
    _atom_site_disorder_assembly
    _atom_site_disorder_group
    C C1 0.8616(5) 0.9132(3) 0.3153(2) 0.0297(5) Uani d . 1 . .
    C C2 0.7761(5) 0.7658(3) 0.3046(2) 0.0306(5) Uani d . 1 . .
    C C3 0.8882(6) 0.6636(3) 0.2175(3) 0.0379(6) Uani d . 1 . .
    H H3 0.8295 0.5648 0.2088 0.045 Uiso calc R 1 . .
    C C4 1.0792(6) 0.7055(3) 0.1461(3) 0.0392(6) Uani d . 1 . .
    H H4 1.1518 0.6367 0.0880 0.047 Uiso calc R 1 . .
    C C5 1.1647(6) 0.8508(4) 0.1602(3) 0.0403(6) Uani d . 1 . .
    H H5 1.2984 0.8804 0.1120 0.048 Uiso calc R 1 . .
    C C6 1.0611(5) 0.9518(3) 0.2417(3) 0.0363(5) Uani d . 1 . .
    H H6 1.1246 1.0500 0.2491 0.044 Uiso calc R 1 . .
    C C7 0.5899(5) 0.7143(3) 0.3816(3) 0.0320(5) Uani d . 1 . .
    H H7 0.5492 0.6139 0.3688 0.038 Uiso calc R 1 . .
    C C8 0.2983(5) 0.7075(3) 0.5401(3) 0.0331(5) Uani d . 1 . .
    H H8A 0.1403 0.7464 0.5483 0.040 Uiso calc R 1 . .
    H H8B 0.2478 0.6061 0.4866 0.040 Uiso calc R 1 . .
    C C9 0.4297(5) 0.7175(3) 0.6791(3) 0.0290(5) Uani d . 1 . .
    C C10 0.3985(5) 0.7807(4) 0.8078(3) 0.0398(6) Uani d . 1 . .
    H H10 0.2724 0.8349 0.8336 0.048 Uiso calc R 1 . .
    C C11 0.5913(6) 0.7507(4) 0.8987(3) 0.0447(7) Uani d . 1 . .
    H H11 0.6185 0.7811 0.9964 0.054 Uiso calc R 1 . .
    C C12 0.7259(6) 0.6713(3) 0.8190(3) 0.0405(6) Uani d . 1 . .
    H H12 0.8665 0.6354 0.8519 0.049 Uiso calc R 1 . .
    N N1 0.4708(4) 0.7890(2) 0.4666(2) 0.0297(4) Uani d . 1 . .
    N N2 0.6319(4) 0.6496(2) 0.6837(2) 0.0291(4) Uani d . 1 . .
    H H2A 0.6901 0.6011 0.6127 0.035 Uiso calc R 1 . .
    O O1 0.7656(4) 1.0126(2) 0.3902(2) 0.0346(4) Uani d . 1 . .
    Zn Zn1 0.5000 1.0000 0.5000 0.02730(17) Uani d S 1 . .
loop_
    _atom_site_aniso_label
    _atom_site_aniso_U_11
    _atom_site_aniso_U_22
    _atom_site_aniso_U_33
    _atom_site_aniso_U_12
    _atom_site_aniso_U_13
    _atom_site_aniso_U_23
    C1 0.0298(11) 0.0310(11) 0.0267(10) 0.0055(9) -0.0013(8) 0.0079(9)
    C2 0.0311(11) 0.0325(12) 0.0263(10) 0.0053(9) -0.0014(8) 0.0075(9)
    C3 0.0413(14) 0.0378(13) 0.0334(12) 0.0112(11) 0.0002(10) 0.0074(10)
    C4 0.0384(14) 0.0478(15) 0.0307(12) 0.0177(11) 0.0042(10) 0.0035(11)
    C5 0.0349(13) 0.0527(17) 0.0340(13) 0.0124(11) 0.0044(10) 0.0110(12)
    C6 0.0331(12) 0.0405(13) 0.0353(12) 0.0057(10) 0.0047(9) 0.0118(10)
    C7 0.0370(12) 0.0265(11) 0.0300(11) 0.0048(9) 0.0000(9) 0.0062(9)
    C8 0.0350(12) 0.0292(11) 0.0318(11) -0.0022(9) -0.0009(9) 0.0108(9)
    C9 0.0282(11) 0.0285(11) 0.0320(11) 0.0050(8) 0.0041(8) 0.0123(9)
    C10 0.0311(12) 0.0613(18) 0.0306(12) 0.0152(12) 0.0082(9) 0.0140(12)
    C11 0.0368(14) 0.069(2) 0.0317(13) 0.0110(13) 0.0041(10) 0.0206(13)
    C12 0.0392(14) 0.0448(15) 0.0402(14) 0.0106(11) -0.0011(11) 0.0182(12)
    N1 0.0334(10) 0.0272(9) 0.0269(9) 0.0031(7) 0.0000(7) 0.0085(7)
    N2 0.0327(10) 0.0275(9) 0.0292(9) 0.0129(8) 0.0035(7) 0.0074(7)
    O1 0.0368(9) 0.0299(9) 0.0384(9) 0.0067(7) 0.0114(7) 0.0096(7)
    Zn1 0.0300(2) 0.0258(2) 0.0259(2) 0.00531(15) 0.00390(14) 0.00714(15)
loop_
    _geom_bond_atom_site_label_1
    _geom_bond_atom_site_label_2
    _geom_bond_site_symmetry_2
    _geom_bond_distance
    _geom_bond_publ_flag
    C1 O1 . 1.302(3) ?
    C1 C6 . 1.413(4) ?
    C1 C2 . 1.419(4) ?
    C2 C7 . 1.425(4) ?
    C2 C3 . 1.429(4) ?
    C3 C4 . 1.373(4) ?
    C3 H3 . 0.9500 ?
    C4 C5 . 1.393(5) ?
    C4 H4 . 0.9500 ?
    C5 C6 . 1.367(4) ?
    C5 H5 . 0.9500 ?
    C6 H6 . 0.9500 ?
    C7 N1 . 1.287(3) ?
    C7 H7 . 0.9500 ?
    C8 C9 . 1.481(3) ?
    C8 N1 . 1.491(3) ?
    C8 H8A . 0.9900 ?
    C8 H8B . 0.9900 ?
    C9 C10 . 1.344(4) ?
    C9 N2 . 1.371(3) ?
    C10 C11 . 1.430(4) ?
    C10 H10 . 0.9500 ?
    C11 C12 . 1.339(5) ?
    C11 H11 . 0.9500 ?
    C12 N2 . 1.363(3) ?
    C12 H12 . 0.9500 ?
    N2 H2A . 0.8800 ?
    Zn1 O1 . 1.8967(19) y
    Zn1 N1 . 2.001(2) y
loop_
    _geom_angle_atom_site_label_1
    _geom_angle_atom_site_label_2
    _geom_angle_atom_site_label_3
    _geom_angle_site_symmetry_1
    _geom_angle_site_symmetry_3
    _geom_angle
    _geom_angle_publ_flag
    O1 C1 C6 . . 119.4(2) ?
    O1 C1 C2 . . 122.8(2) ?
    C6 C1 C2 . . 117.8(3) ?
    C1 C2 C7 . . 123.0(2) ?
    C1 C2 C3 . . 119.1(2) ?
    C7 C2 C3 . . 117.8(2) ?
    C4 C3 C2 . . 121.3(3) ?
    C4 C3 H3 . . 119.4 ?
    C2 C3 H3 . . 119.4 ?
    C3 C4 C5 . . 118.8(3) ?
    C3 C4 H4 . . 120.6 ?
    C5 C4 H4 . . 120.6 ?
    C6 C5 C4 . . 121.7(3) ?
    C6 C5 H5 . . 119.2 ?
    C4 C5 H5 . . 119.2 ?
    C5 C6 C1 . . 121.3(3) ?
    C5 C6 H6 . . 119.3 ?
    C1 C6 H6 . . 119.3 ?
    N1 C7 C2 . . 127.1(2) ?
    N1 C7 H7 . . 116.4 ?
    C2 C7 H7 . . 116.4 ?
    C9 C8 N1 . . 110.58(19) ?
    C9 C8 H8A . . 109.5 ?
    N1 C8 H8A . . 109.5 ?
    C9 C8 H8B . . 109.5 ?
    N1 C8 H8B . . 109.5 ?
    H8A C8 H8B . . 108.1 ?
    C10 C9 N2 . . 109.4(2) ?
    C10 C9 C8 . . 134.5(2) ?
    N2 C9 C8 . . 116.1(2) ?
    C9 C10 C11 . . 106.9(3) ?
    C9 C10 H10 . . 126.6 ?
    C11 C10 H10 . . 126.6 ?
    C12 C11 C10 . . 106.5(3) ?
    C12 C11 H11 . . 126.8 ?
    C10 C11 H11 . . 126.8 ?
    C11 C12 N2 . . 110.1(2) ?
    C11 C12 H12 . . 124.9 ?
    N2 C12 H12 . . 124.9 ?
    C7 N1 C8 . . 115.6(2) ?
    C7 N1 Zn1 . . 124.25(18) ?
    C8 N1 Zn1 . . 120.09(17) ?
    C12 N2 C9 . . 107.1(2) ?
    C12 N2 H2A . . 126.4 ?
    C9 N2 H2A . . 126.4 ?
    C1 O1 Zn1 . . 130.68(18) ?
    O1 Zn1 O1 2_676 . 180.0000(10)
                                 ?
    O1 Zn1 N1 2_676 . 88.44(9) ?
    O1 Zn1 N1 . . 91.56(9) ?
    O1 Zn1 N1 2_676 2_676 91.56(9) ?
    O1 Zn1 N1 . 2_676 88.44(9) ?
    N1 Zn1 N1 . 2_676 180.00(12) ?
loop_
    _geom_torsion_atom_site_label_1
    _geom_torsion_atom_site_label_2
    _geom_torsion_atom_site_label_3
    _geom_torsion_atom_site_label_4
    _geom_torsion_site_symmetry_1
    _geom_torsion_site_symmetry_2
    _geom_torsion_site_symmetry_3
    _geom_torsion_site_symmetry_4
    _geom_torsion
    _geom_torsion_publ_flag
    O1 C1 C2 C7 . . . . -4.2(4) ?
    C6 C1 C2 C7 . . . . 175.2(2) ?
    O1 C1 C2 C3 . . . . 178.6(2) ?
    C6 C1 C2 C3 . . . . -2.0(3) ?
    C1 C2 C3 C4 . . . . 1.1(4) ?
    C7 C2 C3 C4 . . . . -176.3(2) ?
    C2 C3 C4 C5 . . . . 0.4(4) ?
    C3 C4 C5 C6 . . . . -0.8(4) ?
    C4 C5 C6 C1 . . . . -0.1(4) ?
    O1 C1 C6 C5 . . . . -179.0(2) ?
    C2 C1 C6 C5 . . . . 1.6(4) ?
    C1 C2 C7 N1 . . . . 1.6(4) ?
    C3 C2 C7 N1 . . . . 178.9(2) ?
    N1 C8 C9 C10 . . . . 111.4(3) ?
    N1 C8 C9 N2 . . . . -68.1(3) ?
    N2 C9 C10 C11 . . . . -0.1(3) ?
    C8 C9 C10 C11 . . . . -179.6(3) ?
    C9 C10 C11 C12 . . . . -0.1(4) ?
    C10 C11 C12 N2 . . . . 0.3(4) ?
    C2 C7 N1 C8 . . . . -176.0(2) ?
    C2 C7 N1 Zn1 . . . . 5.3(4) ?
    C9 C8 N1 C7 . . . . 98.0(3) ?
    C9 C8 N1 Zn1 . . . . -83.2(2) ?
    C11 C12 N2 C9 . . . . -0.4(3) ?
    C10 C9 N2 C12 . . . . 0.3(3) ?
    C8 C9 N2 C12 . . . . 179.9(2) ?
    C6 C1 O1 Zn1 . . . . 179.70(17) ?
    C2 C1 O1 Zn1 . . . . -0.9(4) ?
    C1 O1 Zn1 N1 . . . . 5.4(2) ?
    C1 O1 Zn1 N1 . . . 2_676 -174.6(2) ?
    C7 N1 Zn1 O1 . . . 2_676 172.7(2) ?
    C8 N1 Zn1 O1 . . . 2_676 -5.97(17) ?
    C7 N1 Zn1 O1 . . . . -7.3(2) ?
    C8 N1 Zn1 O1 . . . . 174.03(17) ?
loop_
    _geom_hbond_atom_site_label_D
    _geom_hbond_atom_site_label_H
    _geom_hbond_atom_site_label_A
    _geom_hbond_site_symmetry_A
    _geom_hbond_distance_DH
    _geom_hbond_distance_HA
    _geom_hbond_distance_DA
    _geom_hbond_angle_DHA
    C8 H8A O1 2_676 0.99 2.26 2.770(3) 111
    C7 H7 N2 2_666 0.95 2.51 3.453(3) 170
    C6 H6 Cg1 2_776 0.95 2.73 3.624(3) 158
    C11 H11 Cg2 1_556 0.95 2.81 3.615(3) 143
