# Supplementary material for: Bis{2-[(1H-pyrrol-2-yl)methyl­imino­meth­yl]phenolato-κ2 N,O}zinc(II)
Source: Acta Crystallogr Sect E Struct Rep Online. 2009 Aug 29;65(Pt 9):m1151. doi: 10.1107/S1600536809034217 (PMC2969913; doi:10.1107/S1600536809034217)
Supplement: Supplementary file 2 [file e-65-m1151-Isup2.hkl]

# 
# h,k,l, Fc-squared, Fo-squared, sigma(Fo-squared) and status flag 
# 
data_I
_shelx_title ' tt        IN  P-1' 
_shelx_refln_list_code          4 
_shelx_F_calc_maximum       99.65 
_exptl_crystal_F_000       240.00 
_reflns_d_resolution_high  0.7493 
 
loop_ 
 _symmetry_equiv_pos_as_xyz 
 'x, y, z' 
 '-x, -y, -z' 
 
_cell_length_a     5.3443 
_cell_length_b     9.8669 
_cell_length_c    10.1392 
_cell_angle_alpha 104.108 
_cell_angle_beta   95.830 
_cell_angle_gamma 100.126 
 
_shelx_F_squared_multiplier     1.000 
 
loop_ 
 _refln_index_h 
 _refln_index_k 
 _refln_index_l 
 _refln_F_squared_calc 
 _refln_F_squared_meas 
 _refln_F_squared_sigma 
 _refln_observed_status 
   1   0   0     2043.26     2046.28     98.57 o 
   2   0   0      219.06      272.48      9.62 o 
   3   0   0      593.42      616.03     25.24 o 
   4   0   0       46.19       30.80      1.20 o 
   5   0   0       43.42       42.88      3.46 o 
   6   0   0        0.87        1.09      0.62 o 
  -7   1   0       68.53       77.60      5.84 o 
  -6   1   0       78.33       86.89      6.69 o 
  -5   1   0      124.43      124.89      8.62 o 
  -4   1   0      265.41      280.69     15.11 o 
  -3   1   0      965.50     1401.99     70.66 o 
  -2   1   0      193.94      143.18      5.11 o 
  -1   1   0        2.09        2.59      0.24 o 
   0   1   0     1970.96     1648.71    119.48 o 
   1   1   0      332.83      352.74     15.94 o 
   2   1   0      462.15      570.13     23.40 o 
   3   1   0      479.30      600.03     36.21 o 
   4   1   0      277.16      257.96     33.81 o 
   5   1   0       16.65       19.89      1.32 o 
   6   1   0       10.59       12.07      1.61 o 
  -7   2   0       32.44       40.17      3.24 o 
  -6   2   0       70.90       65.94      5.01 o 
  -5   2   0      133.71      179.41      7.25 o 
  -4   2   0      409.23      505.49     25.11 o 
  -3   2   0      572.89      530.21     34.87 o 
  -2   2   0      350.93      351.51     20.38 o 
  -1   2   0       60.40       53.60      2.25 o 
   0   2   0     1292.69     1679.39     73.14 o 
   1   2   0     1069.35     1325.38     52.83 o 
   2   2   0       10.82        9.67      0.42 o 
   3   2   0      151.59      130.75     10.26 o 
   4   2   0      232.79      253.39     12.94 o 
   5   2   0      101.62      101.05     14.69 o 
   6   2   0       98.66       79.28      4.30 o 
  -7   3   0       17.00       16.00      1.57 o 
  -6   3   0       22.45       20.98      1.26 o 
  -5   3   0      228.25      265.35     18.87 o 
  -4   3   0      154.80      137.42      4.98 o 
  -3   3   0        8.10       34.95      1.33 o 
  -2   3   0      124.99      120.59      4.32 o 
  -1   3   0      237.97      283.82     10.22 o 
   0   3   0     4488.07     4778.28    204.67 o 
   1   3   0      395.20      429.30     15.15 o 
   2   3   0      149.06      142.58      5.13 o 
   3   3   0      165.14      164.40      7.30 o 
   4   3   0       78.03       78.97      9.41 o 
   5   3   0       45.05       39.08      4.99 o 
   6   3   0       24.15       25.51      1.62 o 
  -6   4   0       12.77       13.83      0.94 o 
  -5   4   0       96.86       91.13      4.82 o 
  -4   4   0      161.96      144.10      6.15 o 
  -3   4   0      125.70      117.34      7.70 o 
  -2   4   0      334.93      301.39     13.83 o 
  -1   4   0      884.98     1003.83     40.71 o 
   0   4   0     1754.29     1927.61     78.37 o 
   1   4   0     1487.67     1693.70     60.17 o 
   2   4   0      492.14      500.04     18.57 o 
   3   4   0      306.53      315.62     13.42 o 
   4   4   0      400.39      401.05     20.34 o 
   5   4   0        1.90        1.27      0.37 o 
   6   4   0        1.94        3.87      0.57 o 
  -6   5   0       48.86       58.43      4.49 o 
  -5   5   0       44.35       49.43      3.05 o 
  -4   5   0      135.89      164.01     15.07 o 
  -3   5   0      621.87      777.22     31.64 o 
  -2   5   0      398.77      499.43     17.70 o 
  -1   5   0     1022.85     1326.78     47.29 o 
   0   5   0      219.42      171.80      6.19 o 
   1   5   0      322.66      297.76     10.68 o 
   2   5   0       85.23       70.49      3.08 o 
   3   5   0      111.67      111.81      6.36 o 
   4   5   0      363.21      366.25     30.27 o 
   5   5   0        1.64        1.85      0.43 o 
  -6   6   0       30.56       31.56      2.49 o 
  -5   6   0      183.37      207.16     12.86 o 
  -4   6   0      233.81      253.63     10.52 o 
  -3   6   0      158.60      141.88      5.90 o 
  -2   6   0       74.82       51.79      2.76 o 
  -1   6   0       79.40       73.73      2.70 o 
   0   6   0      408.28      464.16     16.61 o 
   1   6   0      236.88      292.67     10.45 o 
   2   6   0       34.09       37.81      1.75 o 
   3   6   0       28.43       22.24      2.61 o 
   4   6   0       41.46       37.60      2.62 o 
   5   6   0       21.85       20.50      1.41 o 
  -6   7   0        1.28        1.41      0.48 o 
  -5   7   0       71.08       67.36      3.64 o 
  -4   7   0      205.22      160.95      8.23 o 
  -3   7   0      134.61      138.21      7.13 o 
  -2   7   0       30.38       21.99      1.47 o 
  -1   7   0      304.33      236.85     11.96 o 
   0   7   0      183.78      187.93      6.75 o 
   1   7   0       65.33       73.80      3.25 o 
   2   7   0       80.83       93.31      4.11 o 
   3   7   0       43.52       37.66      2.14 o 
   4   7   0       40.88       37.61      2.20 o 
  -6   8   0       23.74       25.68      1.61 o 
  -5   8   0        0.47        0.71      0.29 o 
  -4   8   0       34.35       27.21      1.64 o 
  -3   8   0      107.34      109.59      4.91 o 
  -2   8   0        1.70        1.32      0.22 o 
  -1   8   0      809.29      827.84     33.95 o 
   0   8   0      120.27      125.68      5.26 o 
   1   8   0        1.27        1.46      0.23 o 
   2   8   0      103.91       89.69      3.99 o 
   3   8   0       81.50       79.11      4.95 o 
   4   8   0       60.00       66.64      3.70 o 
  -5   9   0       18.52       20.02      1.54 o 
  -4   9   0      109.58      115.33      6.13 o 
  -3   9   0       53.50       55.52      2.46 o 
  -2   9   0        2.84        4.17      0.36 o 
  -1   9   0      110.43       97.38      4.13 o 
   0   9   0      159.93      160.80      8.58 o 
   1   9   0       89.64       97.35      6.07 o 
   2   9   0       69.24       60.24      3.28 o 
   3   9   0       74.22       69.33      4.71 o 
  -5  10   0       28.88       30.49      1.90 o 
  -4  10   0      124.43      119.66      6.28 o 
  -3  10   0      109.74      111.46      5.92 o 
  -2  10   0       91.16       91.93      3.93 o 
  -1  10   0      105.05      110.13      4.68 o 
   0  10   0       94.45       88.99      9.39 o 
   1  10   0      109.22      105.45      5.77 o 
   2  10   0       33.35       37.64      2.97 o 
   3  10   0       17.49       18.34      1.25 o 
  -4  11   0        3.70        3.85      0.55 o 
  -3  11   0       46.53       40.09      2.52 o 
  -2  11   0       57.47       50.28      5.33 o 
  -1  11   0      225.05      244.25     13.07 o 
   0  11   0       52.69       59.64      3.37 o 
   1  11   0        4.35        5.64      0.73 o 
   2  11   0       13.65       11.47      1.18 o 
  -3  12   0        4.55        5.58      0.62 o 
  -2  12   0        0.38        0.83      0.48 o 
  -1  12   0        4.24        4.88      0.84 o 
   0  12   0       12.48       13.60      0.99 o 
  -1 -12   1        0.35        0.09      0.27 o 
   0 -12   1        0.75        0.67      0.32 o 
   1 -12   1        9.65       13.02      0.96 o 
   2 -12   1        4.62        3.87      0.51 o 
   3 -12   1       16.92       15.72      1.13 o 
  -2 -11   1       31.43       27.76      2.29 o 
  -1 -11   1       19.01       15.53      1.07 o 
   0 -11   1       74.14       75.10      4.20 o 
   1 -11   1      192.27      183.16      9.80 o 
   2 -11   1       38.68       37.20      1.74 o 
   3 -11   1        2.79        3.40      0.37 o 
   4 -11   1       18.56       21.62      1.43 o 
  -3 -10   1       16.03       17.88      1.28 o 
  -2 -10   1       27.55       26.11      1.63 o 
  -1 -10   1       21.25       13.08      1.45 o 
   0 -10   1      176.52      182.19      9.78 o 
   1 -10   1      300.89      308.84     16.43 o 
   2 -10   1      133.63      125.79      5.33 o 
   3 -10   1      186.33      178.84      7.53 o 
   4 -10   1      107.54      102.49      4.43 o 
   5 -10   1       21.89       26.85      1.87 o 
  -4  -9   1       63.50       62.68      5.15 o 
  -3  -9   1       66.28       61.39      3.39 o 
  -2  -9   1      237.57      217.46      9.42 o 
  -1  -9   1       25.79       29.43      1.76 o 
   0  -9   1       55.74       47.75      2.67 o 
   1  -9   1       91.47       81.04      3.41 o 
   2  -9   1        6.32        7.49      0.54 o 
   3  -9   1      193.20      183.37      7.68 o 
   4  -9   1      132.63      141.02      8.03 o 
   5  -9   1       44.84       42.32      2.44 o 
  -4  -8   1       49.17       60.15      3.77 o 
  -3  -8   1       73.93       76.85      4.15 o 
  -2  -8   1       90.51       74.21      3.34 o 
  -1  -8   1       25.43       25.51      1.24 o 
   0  -8   1      164.55      181.58      7.54 o 
   1  -8   1      274.01      304.45     12.53 o 
   2  -8   1       83.44       82.13      3.47 o 
   3  -8   1       16.72       16.15      0.84 o 
   4  -8   1       17.00       18.75      0.97 o 
   5  -8   1       56.05       56.23      2.52 o 
   6  -8   1        1.25        2.29      0.62 o 
  -5  -7   1        1.46        2.05      0.46 o 
  -4  -7   1       20.70       26.15      2.25 o 
  -3  -7   1       43.05       41.52      2.34 o 
  -2  -7   1       30.93       28.55      1.36 o 
  -1  -7   1       56.11       61.71      2.76 o 
   0  -7   1      228.91      215.58      7.75 o 
   1  -7   1      376.45      374.88     15.43 o 
   2  -7   1      743.47      695.40     31.80 o 
   3  -7   1        8.37       12.35      0.66 o 
   4  -7   1       34.47       34.80      2.32 o 
   5  -7   1       93.45       82.89      3.91 o 
  -5  -6   1        7.45       10.06      0.86 o 
  -4  -6   1      110.85      100.74      5.46 o 
  -3  -6   1       31.59       23.46      1.79 o 
  -2  -6   1      344.00      365.28     15.68 o 
  -1  -6   1      573.50      722.86     25.56 o 
   0  -6   1      165.48      167.60      6.02 o 
   1  -6   1      159.81      131.41      4.73 o 
   2  -6   1      115.68       69.78      2.95 o 
   3  -6   1      209.98      179.89      9.26 o 
   4  -6   1      296.71      311.12     12.92 o 
   5  -6   1      142.12      154.48      6.51 o 
   6  -6   1       21.74       21.32      1.32 o 
  -5  -5   1       30.79       31.97      1.92 o 
  -4  -5   1      241.01      215.62     11.08 o 
  -3  -5   1      281.47      256.12     11.05 o 
  -2  -5   1      115.44      110.16      4.79 o 
  -1  -5   1       45.58       43.46      1.62 o 
   0  -5   1      857.88      891.71     31.87 o 
   1  -5   1      673.57      867.46     30.94 o 
   2  -5   1      317.59      377.82     15.34 o 
   3  -5   1       49.64       39.31      1.74 o 
   4  -5   1      432.29      419.45     17.23 o 
   5  -5   1      181.95      188.81     19.51 o 
   6  -5   1        2.14        3.23      0.46 o 
  -6  -4   1       24.32       23.70      2.07 o 
  -5  -4   1       57.56       49.46      2.78 o 
  -4  -4   1       46.71       40.41      4.10 o 
  -3  -4   1      900.71      921.89     39.42 o 
  -2  -4   1      117.04      104.75      3.80 o 
  -1  -4   1      236.20      362.73     12.95 o 
   0  -4   1     1525.20     1403.02     49.83 o 
   1  -4   1     1042.52     1064.48     43.54 o 
   2  -4   1     1384.24     1541.75     62.91 o 
   3  -4   1       42.16       61.67      3.49 o 
   4  -4   1      251.50      282.12     17.05 o 
   5  -4   1      163.07      137.59      6.74 o 
   6  -4   1        1.76        2.49      0.41 o 
  -6  -3   1       20.99       25.40      2.17 o 
  -5  -3   1       17.85       18.92      1.56 o 
  -4  -3   1        0.92        0.85      0.45 o 
  -3  -3   1      282.84      278.48     11.97 o 
  -2  -3   1      674.57      843.04     29.86 o 
  -1  -3   1     1399.67     1390.23     49.49 o 
   0  -3   1     2918.93     3119.02    110.69 o 
   1  -3   1      531.35      599.80     24.57 o 
   2  -3   1        2.98        1.99      0.15 o 
   3  -3   1       69.84       49.77      1.93 o 
   4  -3   1      128.57      119.49      5.19 o 
   5  -3   1       18.86       22.89      1.47 o 
   6  -3   1       28.54       36.66      4.22 o 
   7  -3   1        1.03        1.24      0.54 o 
  -6  -2   1       32.22       30.23      1.82 o 
  -5  -2   1       42.33       44.33      2.47 o 
  -4  -2   1      102.54      110.41      6.58 o 
  -3  -2   1      304.29      303.96     10.92 o 
  -2  -2   1       27.69       45.39      2.15 o 
  -1  -2   1      488.35      461.72     24.39 o 
   0  -2   1     2706.97     2976.71    122.97 o 
   1  -2   1        7.94       17.80      1.02 o 
   2  -2   1       30.72       36.77      1.36 o 
   3  -2   1      157.83      165.05     12.51 o 
   4  -2   1       72.44       50.42      2.10 o 
   5  -2   1       24.88       28.02      1.99 o 
   6  -2   1       36.27       40.19      2.16 o 
  -6  -1   1        5.83        4.84      0.54 o 
  -5  -1   1      107.46      108.25      5.67 o 
  -4  -1   1      228.50      256.83     12.53 o 
  -3  -1   1     2080.24     2093.10    115.43 o 
  -2  -1   1        3.63        1.97      0.24 o 
  -1  -1   1     1337.16     1806.82     77.03 o 
   0  -1   1     1682.54     2322.80    185.59 o 
   1  -1   1       49.14       80.04      2.89 o 
   2  -1   1     1353.25     1444.78     61.83 o 
   3  -1   1      708.63      847.45     30.17 o 
   4  -1   1      343.69      425.99     34.90 o 
   5  -1   1      234.29      213.55     10.95 o 
   6  -1   1      102.19      104.00      5.52 o 
  -6   0   1       22.27       22.23      1.38 o 
  -5   0   1       71.15       62.61      7.52 o 
  -4   0   1       82.25       65.37      2.98 o 
  -3   0   1      565.16      589.24     25.28 o 
  -2   0   1      262.82      288.96     14.58 o 
  -1   0   1     1712.44     1515.64     60.96 o 
   1   0   1     3507.65     4195.24    195.34 o 
   2   0   1      331.44      298.78     11.31 o 
   3   0   1      296.33      308.92     12.08 o 
   4   0   1      851.35      845.04     33.68 o 
   5   0   1      104.29      102.27      4.90 o 
   6   0   1       62.50       52.43      5.25 o 
  -7   1   1       34.58       29.92      2.49 o 
  -6   1   1       60.11       47.24      4.00 o 
  -5   1   1      119.29      121.41      7.38 o 
  -4   1   1      230.35      202.46      9.73 o 
  -3   1   1      227.84      164.18      7.91 o 
  -2   1   1      400.19      399.43     14.32 o 
  -1   1   1     2506.36     2624.43    102.20 o 
   0   1   1      966.49     1100.57     72.89 o 
   1   1   1     3975.52     4557.66    224.58 o 
   2   1   1      191.79      211.58      9.80 o 
   3   1   1       12.81       14.73      0.62 o 
   4   1   1      252.49      251.86     12.31 o 
   5   1   1        2.51        2.78      0.42 o 
   6   1   1        0.55        0.04      0.55 o 
  -6   2   1        3.18        4.84      0.73 o 
  -5   2   1      138.25      144.01      9.48 o 
  -4   2   1      220.96      289.54     21.48 o 
  -3   2   1     1038.20     1238.54     44.15 o 
  -2   2   1     1277.64     1223.24     48.73 o 
  -1   2   1        3.30       14.02      1.04 o 
   0   2   1       18.12        6.82      0.85 o 
   1   2   1      182.50      148.07      5.28 o 
   2   2   1       61.33       55.51      2.32 o 
   3   2   1       23.02       33.61      1.44 o 
   4   2   1       49.76       48.88      3.69 o 
   5   2   1        6.60        8.18      1.25 o 
   6   2   1       19.94       20.39      1.38 o 
  -6   3   1        0.48        0.17      0.28 o 
  -5   3   1       40.48       43.24      6.89 o 
  -4   3   1       67.40       53.65      2.32 o 
  -3   3   1      100.19       96.69      4.11 o 
  -2   3   1        4.48        6.37      0.56 o 
  -1   3   1      571.79      643.34     22.88 o 
   0   3   1      666.04      657.06     23.25 o 
   1   3   1      946.27      853.06     47.09 o 
   2   3   1        3.28        1.62      0.21 o 
   3   3   1      131.81      142.43      9.43 o 
   4   3   1      384.05      400.03     20.34 o 
   5   3   1       10.40       12.26      0.93 o 
   6   3   1       79.58       74.90      4.19 o 
  -6   4   1      143.36      155.14     10.40 o 
  -5   4   1       36.05       37.82      2.07 o 
  -4   4   1      322.33      305.11     12.50 o 
  -3   4   1      344.04      261.64     10.40 o 
  -2   4   1      145.25      244.21     12.42 o 
  -1   4   1      497.64      541.78     19.19 o 
   0   4   1     1003.47     1059.40     63.04 o 
   1   4   1     1707.87     1887.72     66.71 o 
   2   4   1       97.25       95.11      3.44 o 
   3   4   1      314.29      282.32     28.12 o 
   4   4   1      591.90      562.45     28.55 o 
   5   4   1       42.38       39.67      2.32 o 
  -6   5   1       74.19       72.55      5.09 o 
  -5   5   1       31.02       26.31      2.53 o 
  -4   5   1      406.80      373.14     15.40 o 
  -3   5   1     1224.44     1417.93     87.63 o 
  -2   5   1      594.48      630.84     22.49 o 
  -1   5   1      339.51      373.15     14.64 o 
   0   5   1      322.40      319.10     11.46 o 
   1   5   1      203.39      181.95      6.50 o 
   2   5   1      147.82      149.66      6.52 o 
   3   5   1      128.74      129.97      6.76 o 
   4   5   1       42.90       39.00      2.25 o 
   5   5   1       55.28       50.31      2.87 o 
  -6   6   1       15.05       16.94      1.36 o 
  -5   6   1        5.82        9.39      2.11 o 
  -4   6   1      103.12       92.04      3.94 o 
  -3   6   1      141.32      162.76     13.20 o 
  -2   6   1      134.79      154.43     11.03 o 
  -1   6   1      802.32      810.37     33.05 o 
   0   6   1      343.07      398.49     14.28 o 
   1   6   1      147.91      146.87      5.30 o 
   2   6   1      105.61      109.71      9.99 o 
   3   6   1       15.38       14.16      0.99 o 
   4   6   1        0.98        0.41      0.41 o 
   5   6   1        5.93        7.07      0.74 o 
  -6   7   1       25.68       28.61      1.75 o 
  -5   7   1        4.46        7.02      0.65 o 
  -4   7   1      171.37      153.29      8.30 o 
  -3   7   1       13.34       14.93      1.61 o 
  -2   7   1      162.24      169.98      7.03 o 
  -1   7   1      375.19      322.14     13.29 o 
   0   7   1      265.86      273.29     13.92 o 
   1   7   1      189.47      209.55      8.02 o 
   2   7   1       72.29       77.69      4.12 o 
   3   7   1       66.18       64.32      3.74 o 
   4   7   1       71.55       65.92      5.39 o 
  -6   8   1       12.42       15.99      2.03 o 
  -5   8   1        7.60        7.51      0.70 o 
  -4   8   1      184.30      169.86     10.31 o 
  -3   8   1      230.88      239.25     12.32 o 
  -2   8   1       88.72       89.40      3.82 o 
  -1   8   1       45.15       41.39      1.93 o 
   0   8   1      117.75      118.39      5.85 o 
   1   8   1       25.11       20.71      1.04 o 
   2   8   1        5.61        5.25      0.53 o 
   3   8   1      115.74      109.53      5.80 o 
   4   8   1       51.99       56.03      3.17 o 
  -5   9   1       37.53       38.22      2.26 o 
  -4   9   1       52.96       49.72      2.80 o 
  -3   9   1      128.30      133.11      8.08 o 
  -2   9   1      269.59      248.57     12.67 o 
  -1   9   1       46.06       46.93      2.55 o 
   0   9   1      147.52      142.24      7.66 o 
   1   9   1       93.62       88.25      4.84 o 
   2   9   1       10.82       10.16      0.79 o 
   3   9   1       37.49       39.44      2.31 o 
  -5  10   1       41.06       35.32      2.15 o 
  -4  10   1       34.42       40.24      2.37 o 
  -3  10   1       36.03       35.01      2.05 o 
  -2  10   1        4.79        4.59      0.53 o 
  -1  10   1       60.41       60.80      2.67 o 
   0  10   1      171.36      156.93      8.42 o 
   1  10   1      119.94      130.10      7.06 o 
   2  10   1       40.30       39.67      3.11 o 
  -4  11   1       21.76       19.18      1.33 o 
  -3  11   1       23.26       20.51      1.34 o 
  -2  11   1       33.69       28.13      2.74 o 
  -1  11   1       27.42       27.80      2.62 o 
   0  11   1       93.10      105.35      6.34 o 
   1  11   1       10.44       13.44      1.26 o 
  -3  12   1       10.07        9.48      0.86 o 
  -2  12   1       43.05       39.51      3.58 o 
  -1  12   1        5.85        5.33      0.85 o 
   0  12   1       28.27       34.22      3.16 o 
   1 -13   2       61.36       61.32      3.84 o 
   2 -13   2        4.17        3.92      0.74 o 
  -1 -12   2        5.40        5.12      0.58 o 
   0 -12   2        0.56        1.02      0.35 o 
   1 -12   2       20.49       24.47      1.57 o 
   2 -12   2       50.96       54.12      3.15 o 
   3 -12   2       10.47        8.35      1.00 o 
   4 -12   2       11.63       11.16      0.94 o 
  -2 -11   2       23.62       20.95      1.38 o 
  -1 -11   2       24.75       26.84      1.67 o 
   0 -11   2       41.54       42.79      2.50 o 
   1 -11   2       40.94       39.87      2.35 o 
   2 -11   2       75.42       82.22      3.56 o 
   3 -11   2       36.26       38.43      1.81 o 
   4 -11   2       34.91       33.07      1.61 o 
  -3 -10   2        7.65        9.98      0.83 o 
  -2 -10   2       27.97       26.42      1.65 o 
  -1 -10   2       26.59       27.63      1.69 o 
   0 -10   2      235.55      239.84     12.85 o 
   1 -10   2      274.34      282.23     15.08 o 
   2 -10   2       87.08       79.47      3.42 o 
   3 -10   2       50.20       45.20      2.07 o 
   4 -10   2       60.96       76.87      6.88 o 
   5 -10   2       75.20       86.02      3.77 o 
  -4  -9   2       45.74       43.83      2.55 o 
  -3  -9   2      166.12      170.27      8.84 o 
  -2  -9   2      262.88      260.07     11.20 o 
  -1  -9   2      122.71      108.32      7.81 o 
   0  -9   2       20.97       17.23      1.11 o 
   1  -9   2       94.38       77.64      3.33 o 
   2  -9   2      256.90      228.75     12.28 o 
   3  -9   2        2.01        2.80      0.38 o 
   4  -9   2       82.91       82.02      3.59 o 
   5  -9   2       57.21       58.94      2.66 o 
  -4  -8   2        4.30        5.34      0.61 o 
  -3  -8   2      102.87      103.78      5.71 o 
  -2  -8   2      130.15      128.58      5.65 o 
  -1  -8   2      150.03      162.34      7.06 o 
   0  -8   2       19.67       28.66      2.25 o 
   1  -8   2       52.46       50.21      2.18 o 
   2  -8   2      352.26      323.53     13.36 o 
   3  -8   2        8.45       12.12      0.68 o 
   4  -8   2       39.53       43.85      2.57 o 
   5  -8   2       41.90       38.38      1.78 o 
   6  -8   2        5.01        4.89      0.57 o 
  -5  -7   2       23.04       20.57      1.57 o 
  -4  -7   2       14.07       15.48      1.07 o 
  -3  -7   2        1.84        1.53      0.27 o 
  -2  -7   2       12.37       12.52      0.91 o 
  -1  -7   2        1.11        1.37      0.20 o 
   0  -7   2      167.74      192.79      6.95 o 
   1  -7   2      600.76      635.04     33.44 o 
   2  -7   2      354.09      391.06     16.04 o 
   3  -7   2      125.48      140.33      6.07 o 
   4  -7   2      123.61      124.01      5.52 o 
   5  -7   2       97.24       88.48      6.71 o 
   6  -7   2       27.75       28.60      1.69 o 
  -5  -6   2       11.02       10.57      0.94 o 
  -4  -6   2       28.45       25.05      1.53 o 
  -3  -6   2      385.20      351.98     25.15 o 
  -2  -6   2      288.19      324.01     15.89 o 
  -1  -6   2      142.11      151.35      9.32 o 
   0  -6   2      401.31      420.54     14.98 o 
   1  -6   2      273.24      248.18     10.24 o 
   2  -6   2      257.99      277.49     11.39 o 
   3  -6   2      112.15      125.04      6.37 o 
   4  -6   2      302.09      324.31     13.45 o 
   5  -6   2      108.41      110.77     13.89 o 
   6  -6   2       30.22       34.74      3.51 o 
  -5  -5   2       25.94       28.50      1.72 o 
  -4  -5   2        0.88        1.28      0.33 o 
  -3  -5   2     1291.53     1112.72     47.54 o 
  -2  -5   2     1020.08      992.83     42.36 o 
  -1  -5   2      994.90     1078.18     42.88 o 
   0  -5   2     1666.81     1876.98     66.50 o 
   1  -5   2      223.67      218.29      9.00 o 
   2  -5   2      197.47      194.78      8.02 o 
   3  -5   2        1.81        1.95      0.22 o 
   4  -5   2       64.41       57.74      3.82 o 
   5  -5   2       23.40       24.80      1.43 o 
   6  -5   2       24.79       24.37      1.88 o 
  -6  -4   2       72.73       73.24      7.97 o 
  -5  -4   2       94.79       87.93     14.99 o 
  -4  -4   2       58.07       55.51      2.51 o 
  -3  -4   2      366.39      318.38     13.62 o 
  -2  -4   2       12.01        7.57      0.91 o 
  -1  -4   2       27.81       46.42      1.69 o 
   0  -4   2      477.25      388.36     13.80 o 
   1  -4   2     2379.17     2465.42    100.68 o 
   2  -4   2      595.81      717.74     25.55 o 
   3  -4   2      303.98      367.35     15.16 o 
   4  -4   2       60.22       57.10      3.16 o 
   5  -4   2       91.17       92.97      4.65 o 
   6  -4   2       87.31       92.91      5.24 o 
  -6  -3   2       44.09       49.39      2.79 o 
  -5  -3   2       47.95       40.69      3.21 o 
  -4  -3   2       67.09       56.70      5.13 o 
  -3  -3   2      141.94      155.26      8.65 o 
  -2  -3   2        7.45        5.86      0.36 o 
  -1  -3   2       62.29       77.65      3.38 o 
   0  -3   2       72.08      146.76      5.27 o 
   1  -3   2      431.44      396.31     14.08 o 
   2  -3   2      439.87      471.35     16.72 o 
   3  -3   2      541.97      664.77     23.62 o 
   4  -3   2      309.73      295.62     11.78 o 
   5  -3   2      253.85      236.22     11.41 o 
   6  -3   2      104.37      124.35      6.18 o 
  -6  -2   2        5.84        8.05      0.71 o 
  -5  -2   2       31.58       31.95      1.84 o 
  -4  -2   2        5.19        3.26      0.30 o 
  -3  -2   2      525.82      521.76     20.70 o 
  -2  -2   2      623.25      721.78     36.41 o 
  -1  -2   2     2531.66     3330.13    226.72 o 
   0  -2   2     1464.71     1850.37     65.79 o 
   1  -2   2        5.36        3.61      0.23 o 
   2  -2   2       90.02       81.67      2.96 o 
   3  -2   2       21.35       13.23      0.56 o 
   4  -2   2       93.95       90.35      5.52 o 
   5  -2   2       15.85       16.74      1.28 o 
   6  -2   2       10.26       11.97      0.85 o 
  -6  -1   2        3.30        3.66      0.61 o 
  -5  -1   2       38.05       32.52      1.85 o 
  -4  -1   2      274.08      300.42     18.39 o 
  -3  -1   2      956.75      948.19     34.71 o 
  -2  -1   2     1191.50     1334.35     61.79 o 
  -1  -1   2      525.81      588.30     21.13 o 
   0  -1   2      849.92      983.21     35.11 o 
   1  -1   2     9930.50    11624.28    550.33 o 
   2  -1   2       57.20       37.76      1.39 o 
   3  -1   2       24.63       19.89      0.91 o 
   4  -1   2      231.14      246.39     20.74 o 
   5  -1   2        3.76        5.42      0.41 o 
   6  -1   2       22.96       27.97      1.73 o 
  -6   0   2       66.64       55.99      3.06 o 
  -5   0   2       38.41       28.31      1.62 o 
  -4   0   2      266.29      248.69     11.50 o 
  -3   0   2      348.41      395.09     14.01 o 
  -2   0   2     1182.13     1291.57     51.34 o 
  -1   0   2       15.11        3.16      0.15 o 
   0   0   2      175.62      370.81     13.27 o 
   1   0   2     7956.25     9601.00    840.45 o 
   2   0   2      177.97      160.83      6.47 o 
   3   0   2      199.23      214.19      8.62 o 
   4   0   2      634.48      704.21     28.01 o 
   5   0   2      239.56      247.17      9.99 o 
   6   0   2       90.70       80.70      7.48 o 
  -6   1   2      155.30      165.32      9.66 o 
  -5   1   2      215.02      263.41     16.51 o 
  -4   1   2       33.94       25.71      2.48 o 
  -3   1   2      161.95      110.74      4.02 o 
  -2   1   2      478.95      537.06     29.41 o 
  -1   1   2      324.96      382.23     37.75 o 
   0   1   2      316.04      438.20     15.62 o 
   1   1   2      229.60      227.02      9.11 o 
   2   1   2      208.52      191.22      7.97 o 
   3   1   2      277.21      380.98     17.54 o 
   4   1   2      197.98      212.64      8.59 o 
   5   1   2       85.25       81.60      8.52 o 
   6   1   2       11.38       11.00      0.91 o 
  -5   2   2       39.11       39.18      3.05 o 
  -4   2   2      491.09      604.24     29.09 o 
  -3   2   2      745.45      762.22     30.88 o 
  -2   2   2       91.58       40.79      1.51 o 
  -1   2   2      198.32      140.36      6.00 o 
   0   2   2      192.58      223.22      7.95 o 
   1   2   2      846.83      993.09     35.05 o 
   2   2   2        5.74        4.34      0.31 o 
   3   2   2       98.00      101.87      4.15 o 
   4   2   2       60.30       57.54      2.96 o 
   5   2   2        1.18        1.24      0.36 o 
   6   2   2        2.30        3.28      0.54 o 
  -6   3   2       25.20       25.31      2.03 o 
  -5   3   2      159.65      161.56      6.56 o 
  -4   3   2      344.65      425.48     21.30 o 
  -3   3   2      606.73      773.07     27.53 o 
  -2   3   2       39.16       57.81      2.24 o 
  -1   3   2      584.37      620.88     30.64 o 
   0   3   2      427.14      397.22     24.94 o 
   1   3   2     1687.36     1618.31     71.43 o 
   2   3   2       53.73       48.43      1.81 o 
   3   3   2       22.88       25.36      1.45 o 
   4   3   2       71.44       74.51      4.01 o 
   5   3   2       75.07       78.91      4.30 o 
   6   3   2       21.10       21.71      1.48 o 
  -6   4   2      106.55      107.86      6.49 o 
  -5   4   2        2.32        2.62      0.39 o 
  -4   4   2       43.13       35.40      1.80 o 
  -3   4   2      103.10       92.51      3.91 o 
  -2   4   2      184.30      181.08     11.50 o 
  -1   4   2      476.61      510.23     18.18 o 
   0   4   2     1413.51     1801.63     72.61 o 
   1   4   2      606.39      621.10     28.32 o 
   2   4   2      505.29      495.57     21.00 o 
   3   4   2      190.28      186.25     16.11 o 
   4   4   2      109.02      109.55      5.79 o 
   5   4   2      245.43      255.51     15.88 o 
  -6   5   2       68.77       68.41      3.76 o 
  -5   5   2      193.66      190.35      9.87 o 
  -4   5   2      497.69      524.03     26.60 o 
  -3   5   2      465.10      483.87     19.88 o 
  -2   5   2      408.23      395.74     24.44 o 
  -1   5   2      250.48      190.02      6.78 o 
   0   5   2      202.14      193.00      8.87 o 
   1   5   2      118.36      109.10      3.96 o 
   2   5   2      207.87      226.54     12.19 o 
   3   5   2      130.62      135.84      8.35 o 
   4   5   2       67.90       62.99      3.47 o 
   5   5   2       71.99       67.10      3.73 o 
  -6   6   2       34.44       36.25      2.14 o 
  -5   6   2        3.84        4.23      0.50 o 
  -4   6   2      329.98      282.51     23.72 o 
  -3   6   2      456.67      452.19     25.93 o 
  -2   6   2      203.27      210.12     13.27 o 
  -1   6   2      213.36      236.82      9.95 o 
   0   6   2       69.34       52.97      2.44 o 
   1   6   2      152.33      122.44      4.47 o 
   2   6   2       33.35       34.91      1.96 o 
   3   6   2        3.35        4.92      1.33 o 
   4   6   2        1.60        2.12      0.44 o 
  -6   7   2       29.71       32.58      1.98 o 
  -5   7   2        3.73        6.49      0.63 o 
  -4   7   2        0.98        1.18      0.31 o 
  -3   7   2        5.10        2.99      0.40 o 
  -2   7   2       12.73        9.68      0.54 o 
  -1   7   2        1.40        1.69      0.29 o 
   0   7   2      621.35      635.62     23.70 o 
   1   7   2      180.19      202.24      7.31 o 
   2   7   2       26.45       29.19      1.70 o 
   3   7   2       83.43       80.94     10.82 o 
   4   7   2       19.03       21.94      1.54 o 
  -6   8   2        4.19        5.14      0.64 o 
  -5   8   2       37.99       30.33      2.50 o 
  -4   8   2       18.99       20.92      2.04 o 
  -3   8   2      117.36      118.25      6.19 o 
  -2   8   2      144.23      151.74      7.88 o 
  -1   8   2        6.31        8.46      0.65 o 
   0   8   2      331.23      349.01     14.45 o 
   1   8   2       97.04      103.67      4.58 o 
   2   8   2       13.49       16.49      1.10 o 
   3   8   2      107.82       99.46      5.31 o 
   4   8   2       74.33       73.77      5.58 o 
  -5   9   2        9.44        8.87      0.80 o 
  -4   9   2       73.53       71.07      3.90 o 
  -3   9   2      370.51      370.44     24.43 o 
  -2   9   2      256.56      267.88     19.01 o 
  -1   9   2      105.88      105.54      5.47 o 
   0   9   2      105.79      101.72      6.82 o 
   1   9   2       71.59       68.85      3.69 o 
   2   9   2       34.05       33.50      2.54 o 
   3   9   2        7.78       11.46      0.94 o 
  -5  10   2       44.23       46.11      2.68 o 
  -4  10   2       55.04       63.93      3.54 o 
  -3  10   2       20.56       20.52      1.34 o 
  -2  10   2       21.71       21.64      1.36 o 
  -1  10   2       22.29       21.06      1.32 o 
   0  10   2      139.60      136.68     11.22 o 
   1  10   2       43.93       39.14      3.03 o 
   2  10   2       25.18       21.41      1.84 o 
  -4  11   2       46.67       48.56      4.08 o 
  -3  11   2        1.35        1.41      0.39 o 
  -2  11   2        6.38        6.10      0.63 o 
  -1  11   2        0.53        0.76      0.46 o 
   0  11   2       49.50       56.54      4.89 o 
  -2  12   2       32.29       31.33      1.89 o 
  -1  12   2       29.23       28.38      2.69 o 
   1 -13   3        6.76        5.67      0.62 o 
   2 -13   3       12.50       14.53      1.10 o 
  -1 -12   3       73.94       82.93      4.66 o 
   0 -12   3       14.96       12.38      1.26 o 
   1 -12   3       22.88       22.12      1.46 o 
   2 -12   3       85.22       85.18      4.79 o 
   3 -12   3        5.89        6.15      0.52 o 
   4 -12   3        5.76        7.96      1.07 o 
  -2 -11   3       30.65       29.41      1.83 o 
  -1 -11   3       10.79       11.34      0.86 o 
   0 -11   3        7.00        9.21      0.83 o 
   1 -11   3       59.64       59.31      3.52 o 
   2 -11   3      145.83      145.75     10.55 o 
   3 -11   3       54.41       56.70      2.55 o 
   4 -11   3       31.10       31.33      1.55 o 
  -3 -10   3       12.38       16.38      1.35 o 
  -2 -10   3       19.25       20.12      1.32 o 
  -1 -10   3      108.71       81.37      5.03 o 
   0 -10   3       41.78       48.86      2.79 o 
   1 -10   3      160.04      132.28      7.14 o 
   2 -10   3      192.42      174.82      7.33 o 
   3 -10   3        3.93        3.90      0.40 o 
   4 -10   3      141.50      132.47      5.67 o 
   5 -10   3       65.80       79.30      6.04 o 
  -4  -9   3        5.25        6.34      0.67 o 
  -3  -9   3      105.18      104.61      5.60 o 
  -2  -9   3       98.96      107.90      4.76 o 
  -1  -9   3      260.11      215.89     11.51 o 
   0  -9   3       59.38       59.07      3.30 o 
   1  -9   3      170.28      160.67     12.57 o 
   2  -9   3      274.76      310.75     21.31 o 
   3  -9   3        2.87        3.04      0.33 o 
   4  -9   3       43.91       37.65      2.08 o 
   5  -9   3       24.96       27.86      1.64 o 
  -4  -8   3       13.30       14.38      1.04 o 
  -3  -8   3      204.64      206.24      8.91 o 
  -2  -8   3      341.53      359.07     15.47 o 
  -1  -8   3      111.22      107.42      8.23 o 
   0  -8   3       12.63       16.46      1.05 o 
   1  -8   3       60.21       51.62      2.98 o 
   2  -8   3       64.26       53.19      2.32 o 
   3  -8   3       76.17       65.67      4.24 o 
   4  -8   3       12.11       10.52      0.65 o 
   5  -8   3       12.63       13.80      1.20 o 
   6  -8   3       52.17       46.54      2.55 o 
  -5  -7   3       19.04       18.59      1.28 o 
  -4  -7   3        5.12        6.31      0.61 o 
  -3  -7   3       39.50       41.67      1.97 o 
  -2  -7   3        1.00        0.90      0.20 o 
  -1  -7   3       42.40       41.71      3.13 o 
   0  -7   3      174.64      187.32      9.39 o 
   1  -7   3      128.64      132.19      5.75 o 
   2  -7   3      118.59      106.12      4.44 o 
   3  -7   3      157.00      151.83      9.36 o 
   4  -7   3       56.73       57.63      3.31 o 
   5  -7   3       48.04       46.87      2.50 o 
   6  -7   3       70.54       70.23      3.67 o 
  -5  -6   3       32.02       29.67      1.80 o 
  -4  -6   3        2.85        3.31      0.54 o 
  -3  -6   3      216.75      186.17      8.01 o 
  -2  -6   3        2.35        4.53      0.37 o 
  -1  -6   3       53.85       42.07      1.90 o 
   0  -6   3      402.68      406.85     14.52 o 
   1  -6   3      574.30      531.69     21.70 o 
   2  -6   3      697.97      821.45     33.67 o 
   3  -6   3      352.88      360.29     14.87 o 
   4  -6   3      344.45      319.89     13.37 o 
   5  -6   3      225.39      202.59      9.89 o 
   6  -6   3       31.09       35.01      1.98 o 
  -6  -5   3       24.67       30.28      2.52 o 
  -5  -5   3        6.93       10.22      0.79 o 
  -4  -5   3       28.10       29.82      1.88 o 
  -3  -5   3      495.77      519.88     22.26 o 
  -2  -5   3     1735.02     1771.09     94.44 o 
  -1  -5   3      772.14      845.21     36.12 o 
   0  -5   3      106.23       95.63      3.48 o 
   1  -5   3     1191.39     1233.65     43.55 o 
   2  -5   3      344.80      329.84     13.43 o 
   3  -5   3      306.61      294.72     15.69 o 
   4  -5   3        0.86        0.86      0.25 o 
   5  -5   3       83.41       75.33      3.83 o 
   6  -5   3       70.99       68.10      6.51 o 
  -6  -4   3       34.53       35.61      2.11 o 
  -5  -4   3       82.60       88.13      6.85 o 
  -4  -4   3      142.28      147.75      6.55 o 
  -3  -4   3       90.56       77.63      4.06 o 
  -2  -4   3     1241.53     1114.21     67.37 o 
  -1  -4   3      762.56      858.75     34.03 o 
   0  -4   3       74.74       74.29      2.67 o 
   1  -4   3     1254.19     1357.84     48.06 o 
   2  -4   3      173.36      159.62      5.70 o 
   3  -4   3       31.51       28.48      1.27 o 
   4  -4   3       19.55       18.25      1.06 o 
   5  -4   3        7.40        7.85      0.64 o 
   6  -4   3       35.73       37.58      2.64 o 
  -6  -3   3       25.94       31.54      1.87 o 
  -5  -3   3      158.12      151.23      7.83 o 
  -4  -3   3      138.66      154.53      8.30 o 
  -3  -3   3      107.45       97.67      6.75 o 
  -2  -3   3        3.49        1.83      0.29 o 
  -1  -3   3       37.88       47.11      2.48 o 
   0  -3   3       10.29        4.52      0.24 o 
   1  -3   3      307.09      271.38      9.72 o 
   2  -3   3      129.22      119.08      4.30 o 
   3  -3   3       68.15       70.86      2.60 o 
   4  -3   3      339.37      367.76     25.52 o 
   5  -3   3      179.89      159.90      7.83 o 
   6  -3   3       22.90       25.45      1.50 o 
  -6  -2   3       27.65       29.73      1.77 o 
  -5  -2   3        0.81        0.67      0.22 o 
  -4  -2   3       10.74        9.27      0.55 o 
  -3  -2   3      134.28      142.62      6.18 o 
  -2  -2   3     1470.66     1611.10     66.12 o 
  -1  -2   3       10.99       14.46      0.69 o 
   0  -2   3        3.69       11.48      0.44 o 
   1  -2   3     2998.63     3476.06    124.03 o 
   2  -2   3        8.19        3.36      0.23 o 
   3  -2   3      391.92      390.46     15.60 o 
   4  -2   3      378.79      396.00     15.85 o 
   5  -2   3       97.11      106.07      6.64 o 
   6  -2   3       55.75       58.67      3.05 o 
  -6  -1   3      118.16      101.91      9.70 o 
  -5  -1   3        9.24       10.92      1.36 o 
  -4  -1   3       98.81       76.05      5.60 o 
  -3  -1   3       99.48       84.52      6.20 o 
  -2  -1   3     2298.94     2768.27    113.91 o 
  -1  -1   3      291.32      357.99     12.70 o 
   0  -1   3      340.22      373.82     13.35 o 
   1  -1   3     6927.30     8931.90    469.22 o 
   2  -1   3      798.91      928.35     32.99 o 
   3  -1   3      313.95      296.66     15.58 o 
   4  -1   3       76.35       70.21      2.95 o 
   5  -1   3       22.21       22.08      1.07 o 
   6  -1   3        7.97        9.60      1.16 o 
  -6   0   3       78.13       84.46      6.52 o 
  -5   0   3      172.06      165.77      8.90 o 
  -4   0   3      396.56      417.04     44.68 o 
  -3   0   3      766.55      759.81     26.93 o 
  -2   0   3      486.45      545.57     21.64 o 
  -1   0   3      121.39       82.48      5.38 o 
   0   0   3     1461.97     1554.94     55.28 o 
   1   0   3      280.10      307.51     12.25 o 
   2   0   3      606.38      675.36     26.95 o 
   3   0   3       55.73       53.27      2.23 o 
   4   0   3       56.05       50.38      3.29 o 
   5   0   3      247.45      254.50     11.15 o 
   6   0   3       16.00       17.54      1.23 o 
  -6   1   3       41.01       44.61      3.64 o 
  -5   1   3        2.24        1.75      0.30 o 
  -4   1   3      181.77      164.95     10.92 o 
  -3   1   3      432.30      472.37     19.41 o 
  -2   1   3     1160.38     1315.82     46.35 o 
  -1   1   3     1391.62     1507.01     61.71 o 
   0   1   3      396.76      403.34     14.43 o 
   1   1   3       84.78       57.96      2.21 o 
   2   1   3       57.98       43.09      1.81 o 
   3   1   3       36.27       30.52      1.34 o 
   4   1   3       27.13       28.10      1.28 o 
   5   1   3      105.13      104.55      5.56 o 
   6   1   3       34.05       32.69      2.74 o 
  -6   2   3      115.85      109.54      9.14 o 
  -5   2   3       14.19       14.35      0.78 o 
  -4   2   3      212.02      200.72     15.45 o 
  -3   2   3       64.33       52.68      1.95 o 
  -2   2   3      202.97      110.25      5.42 o 
  -1   2   3      468.60      451.55     23.66 o 
   0   2   3       60.90       77.52      2.81 o 
   1   2   3      644.13      761.37     27.25 o 
   2   2   3      578.31      633.51     25.22 o 
   3   2   3      165.65      149.29      6.03 o 
   4   2   3       53.01       58.98      2.50 o 
   5   2   3       20.54       21.85      1.42 o 
   6   2   3        3.89        2.61      0.52 o 
  -5   3   3       91.87       92.85      7.65 o 
  -4   3   3      196.64      244.85     10.22 o 
  -3   3   3      389.96      450.04     16.13 o 
  -2   3   3      152.71      163.02      5.84 o 
  -1   3   3      241.99      353.56     12.85 o 
   0   3   3      277.60      240.67      8.60 o 
   1   3   3      298.96      274.80      9.88 o 
   2   3   3      637.10      720.54     28.63 o 
   3   3   3       32.44       37.78      1.64 o 
   4   3   3       97.75      101.95      5.41 o 
   5   3   3      264.79      269.51     13.90 o 
  -6   4   3       27.41       36.76      2.14 o 
  -5   4   3       84.94       76.38      7.30 o 
  -4   4   3        8.23        7.74      0.89 o 
  -3   4   3      336.02      342.62     22.39 o 
  -2   4   3     1036.18     1272.56     70.12 o 
  -1   4   3      115.20      152.73      5.48 o 
   0   4   3      542.83      591.58     20.91 o 
   1   4   3      529.21      564.50     33.34 o 
   2   4   3      282.00      267.67     12.70 o 
   3   4   3       12.33       11.13      0.61 o 
   4   4   3       50.31       55.79      3.11 o 
   5   4   3      146.04      146.79     10.68 o 
  -6   5   3       59.62       63.18      6.05 o 
  -5   5   3       27.24       28.73      1.72 o 
  -4   5   3       40.96       43.29      2.39 o 
  -3   5   3      249.46      243.26     15.99 o 
  -2   5   3      588.78      573.14     23.72 o 
  -1   5   3      587.35      581.00     20.81 o 
   0   5   3      552.06      599.20     21.22 o 
   1   5   3      362.85      447.73     15.96 o 
   2   5   3      186.17      194.20      7.81 o 
   3   5   3      133.47      143.95      7.49 o 
   4   5   3       30.68       31.21      1.88 o 
   5   5   3        0.47        0.57      0.38 o 
  -6   6   3       10.45       10.42      0.83 o 
  -5   6   3       59.68       51.68      4.50 o 
  -4   6   3      117.65      129.13      7.69 o 
  -3   6   3      525.96      513.65     26.17 o 
  -2   6   3      198.55      229.38      9.63 o 
  -1   6   3        9.67       11.38      0.82 o 
   0   6   3      473.73      420.90     14.95 o 
   1   6   3       69.80       52.67      1.99 o 
   2   6   3       34.51       36.49      1.60 o 
   3   6   3       48.96       57.29      3.15 o 
   4   6   3       13.59       12.44      0.96 o 
  -6   7   3       27.88       33.84      2.06 o 
  -5   7   3       55.14       57.31      3.22 o 
  -4   7   3        2.82        2.90      0.43 o 
  -3   7   3      168.05      148.76      7.68 o 
  -2   7   3       46.76       46.51      2.55 o 
  -1   7   3       72.65       83.51      3.95 o 
   0   7   3      166.91      169.33      9.25 o 
   1   7   3       85.28       80.37      3.34 o 
   2   7   3        9.05       10.39      0.77 o 
   3   7   3        3.71        4.70      0.55 o 
   4   7   3       29.16       30.78      1.91 o 
  -5   8   3       25.59       23.93      1.55 o 
  -4   8   3        6.35        7.72      1.07 o 
  -3   8   3       41.19       42.57      2.39 o 
  -2   8   3       49.22       52.45      2.86 o 
  -1   8   3       98.56       83.60      4.38 o 
   0   8   3       29.93       29.88      1.42 o 
   1   8   3      105.42      101.46      5.29 o 
   2   8   3       81.75       85.18      5.07 o 
   3   8   3       29.74       30.68      1.86 o 
  -5   9   3        7.08        7.18      0.75 o 
  -4   9   3       59.29       54.67      3.47 o 
  -3   9   3      127.00      122.23      8.79 o 
  -2   9   3      213.94      203.16     10.37 o 
  -1   9   3      183.75      172.07      8.83 o 
   0   9   3      129.10      153.12      7.84 o 
   1   9   3      101.41      106.64      5.59 o 
   2   9   3       76.60       76.82      4.15 o 
  -4  10   3       39.56       38.24      3.42 o 
  -3  10   3       45.63       46.56      2.68 o 
  -2  10   3       58.55       56.11      3.14 o 
  -1  10   3       19.77       16.93      1.14 o 
   2  10   3       12.77       14.89      1.41 o 
  -3  11   3       25.21       24.16      1.81 o 
  -2  11   3        0.51        0.95      0.34 o 
  -1  11   3        2.86        3.12      0.65 o 
   1 -13   4        1.54        2.78      0.64 o 
   2 -13   4       20.18       23.96      2.17 o 
  -1 -12   4       79.53       81.07      7.69 o 
   0 -12   4       46.38       37.69      2.27 o 
   1 -12   4       30.99       28.86      1.80 o 
   2 -12   4       52.22       43.74      2.63 o 
   3 -12   4       55.05       62.07      2.80 o 
  -2 -11   4       24.25       22.82      1.52 o 
  -1 -11   4       21.57       19.28      2.37 o 
   0 -11   4        4.33        6.24      0.62 o 
   1 -11   4       97.85       82.65      4.58 o 
   2 -11   4       91.60       75.76      4.27 o 
   3 -11   4       31.22       32.39      1.58 o 
   4 -11   4       59.79       61.94      2.85 o 
  -3 -10   4       91.16       77.47      5.10 o 
  -2 -10   4       71.74       59.71      8.13 o 
  -1 -10   4      117.92      109.70      6.01 o 
   0 -10   4       13.04       12.18      0.90 o 
   1 -10   4       42.32       42.17      4.85 o 
   2 -10   4       69.93       70.93      3.11 o 
   3 -10   4       17.06       15.93      0.88 o 
   4 -10   4        9.39        8.64      0.60 o 
   5 -10   4       75.88       80.16      4.13 o 
  -4  -9   4        0.33        0.50      0.56 o 
  -3  -9   4        0.47        1.03      0.29 o 
  -2  -9   4       93.19       97.71      4.35 o 
  -1  -9   4      216.86      216.09     14.42 o 
   0  -9   4      231.18      238.78     12.76 o 
   1  -9   4      107.80      109.86      5.96 o 
   2  -9   4      147.29      155.59      6.51 o 
   3  -9   4      368.82      369.24     15.25 o 
   4  -9   4        2.94        3.55      0.39 o 
   5  -9   4       11.18       12.43      0.90 o 
  -4  -8   4       25.64       25.58      2.52 o 
  -3  -8   4       40.95       44.19      2.11 o 
  -2  -8   4       55.07       60.62      2.75 o 
  -1  -8   4       56.50       49.48      3.05 o 
   0  -8   4       71.72       72.84      3.98 o 
   1  -8   4      103.07       98.14      4.12 o 
   2  -8   4      204.48      207.06      8.58 o 
   3  -8   4      280.11      281.37     11.72 o 
   4  -8   4       15.80       14.37      0.80 o 
   5  -8   4       13.26       17.24      1.53 o 
   6  -8   4        5.87        6.15      1.00 o 
  -5  -7   4       14.37       16.35      1.16 o 
  -4  -7   4       54.29       52.96      4.09 o 
  -3  -7   4      218.61      213.84      9.28 o 
  -2  -7   4      174.63      180.81      7.85 o 
  -1  -7   4       97.26       91.80      4.75 o 
   0  -7   4       12.13       16.29      0.92 o 
   1  -7   4       43.50       34.55      2.99 o 
   2  -7   4       53.97       41.99      3.31 o 
   3  -7   4        1.36        1.21      0.21 o 
   4  -7   4        2.89        3.71      0.44 o 
   5  -7   4       99.61       95.72      4.83 o 
   6  -7   4      101.06      108.14      5.46 o 
  -5  -6   4       84.39       90.14      4.83 o 
  -4  -6   4       37.15       37.80      1.97 o 
  -3  -6   4        1.10        0.67      0.21 o 
  -2  -6   4      620.83      546.01     23.28 o 
  -1  -6   4      250.48      254.79     10.96 o 
   0  -6   4      114.08      130.01      4.67 o 
   1  -6   4      648.76      688.12     28.23 o 
   2  -6   4      136.31      126.46      5.28 o 
   3  -6   4      230.36      241.12      9.99 o 
   4  -6   4       31.62       31.43      3.80 o 
   5  -6   4      133.13      129.80      6.43 o 
   6  -6   4       42.51       51.64      2.77 o 
  -5  -5   4       49.19       47.02      2.63 o 
  -4  -5   4       57.67       57.58      2.64 o 
  -3  -5   4        1.77        2.52      0.31 o 
  -2  -5   4      989.21      879.76     43.54 o 
  -1  -5   4      315.24      310.19     16.75 o 
   0  -5   4      163.00      140.59      5.07 o 
   1  -5   4     1252.11     1297.04     45.94 o 
   2  -5   4      868.88      903.09     36.75 o 
   3  -5   4      612.84      682.69     27.86 o 
   4  -5   4      224.10      207.91     10.09 o 
   5  -5   4       74.61       71.37      3.64 o 
   6  -5   4        4.77        4.45      0.53 o 
  -6  -4   4       22.90       29.49      1.78 o 
  -5  -4   4       54.05       58.08      3.30 o 
  -4  -4   4       47.31       40.02      1.88 o 
  -3  -4   4      145.92      153.53      6.66 o 
  -2  -4   4      580.31      651.18     27.76 o 
  -1  -4   4      213.67      246.15      8.82 o 
   0  -4   4      200.53      173.18      6.20 o 
   1  -4   4      572.74      554.32     19.73 o 
   2  -4   4      731.92      755.77     26.78 o 
   3  -4   4       50.84       48.15      2.09 o 
   4  -4   4       29.60       25.87      1.43 o 
   5  -4   4        6.81        6.48      0.59 o 
   6  -4   4       28.09       25.44      1.68 o 
  -6  -3   4       72.39       63.78      3.50 o 
  -5  -3   4      116.19      128.29      6.98 o 
  -4  -3   4      159.16      147.54      7.90 o 
  -3  -3   4       57.25       36.08      2.24 o 
  -2  -3   4      373.74      344.39     14.77 o 
  -1  -3   4       12.28       15.12      1.23 o 
   0  -3   4      105.03      145.89      6.51 o 
   1  -3   4      124.56      124.44      4.47 o 
   2  -3   4       27.56       38.43      1.45 o 
   3  -3   4       51.47       47.67      3.56 o 
   4  -3   4       27.17       29.72      1.98 o 
   5  -3   4       19.29       20.84      1.41 o 
   6  -3   4       31.23       36.45      2.14 o 
  -6  -2   4       18.28       16.73      1.67 o 
  -5  -2   4        1.91        3.03      0.65 o 
  -4  -2   4      101.52       84.09      5.63 o 
  -3  -2   4      159.80      193.82      8.35 o 
  -2  -2   4     1510.07     1778.15     63.28 o 
  -1  -2   4      491.71      441.87     17.63 o 
   0  -2   4      226.50      224.60      8.07 o 
   1  -2   4      185.70      182.59      6.55 o 
   2  -2   4      198.27      213.36      7.67 o 
   3  -2   4      103.58       88.45      3.64 o 
   4  -2   4      165.27      158.95      6.47 o 
   5  -2   4      214.41      231.67     11.22 o 
   6  -2   4       18.28       21.41      1.29 o 
  -6  -1   4       36.09       40.74      3.40 o 
  -5  -1   4        7.14        7.22      0.65 o 
  -4  -1   4        2.39        1.15      0.20 o 
  -3  -1   4      351.60      403.39     19.32 o 
  -2  -1   4      898.35     1084.23     38.47 o 
  -1  -1   4     1114.27     1446.76     51.22 o 
   0  -1   4      685.81      723.76     25.86 o 
   1  -1   4      645.65      673.15     23.90 o 
   2  -1   4     4749.59     5582.55    221.31 o 
   3  -1   4      142.46      118.17      6.86 o 
   4  -1   4       27.83       26.46      1.22 o 
   5  -1   4      173.08      176.67      7.19 o 
   6  -1   4       17.48       16.96      1.69 o 
  -6   0   4      145.14      154.64      8.59 o 
  -5   0   4      335.71      420.34     33.81 o 
  -4   0   4      321.77      334.78     13.75 o 
  -3   0   4      132.60      128.39      7.16 o 
  -2   0   4      114.35       50.40      2.05 o 
  -1   0   4      258.26      238.51      8.52 o 
   0   0   4       84.43       85.27      3.07 o 
   1   0   4      188.35      218.47      7.80 o 
   2   0   4     1392.32     1666.60     66.37 o 
   3   0   4      244.22      253.34     10.23 o 
   4   0   4       60.38       63.12      2.67 o 
   5   0   4       68.23       68.09      2.91 o 
   6   0   4       16.33       18.42      1.30 o 
  -6   1   4       36.03       44.16      4.49 o 
  -5   1   4       63.37       62.96      3.61 o 
  -4   1   4      326.66      303.85     22.21 o 
  -3   1   4      290.88      386.84     13.77 o 
  -2   1   4      658.82      685.10     24.34 o 
  -1   1   4      449.98      429.32     18.02 o 
   0   1   4      204.56      159.74      8.03 o 
   1   1   4       44.26       30.38      1.14 o 
   2   1   4        3.92        1.33      0.18 o 
   3   1   4        1.75        3.12      0.27 o 
   4   1   4       94.62       99.48      4.13 o 
   5   1   4       92.19       88.44      5.13 o 
   6   1   4        6.58        6.81      0.73 o 
  -6   2   4        3.16        5.71      0.61 o 
  -5   2   4        0.83        1.67      0.26 o 
  -4   2   4      113.17       92.90      5.15 o 
  -3   2   4      514.56      557.86     36.04 o 
  -2   2   4     1040.01     1152.83     55.80 o 
  -1   2   4      107.69      127.62      5.31 o 
   0   2   4      888.06     1077.16     38.23 o 
   1   2   4      437.82      493.72     17.65 o 
   2   2   4      747.39      761.15     36.90 o 
   3   2   4        1.21        3.94      1.04 o 
   4   2   4        6.29        6.44      0.45 o 
   5   2   4       30.74       33.46      2.02 o 
  -6   3   4       60.74       51.79      4.60 o 
  -5   3   4      285.71      280.80     11.76 o 
  -4   3   4        2.67        2.21      0.25 o 
  -3   3   4      346.13      374.35     15.57 o 
  -2   3   4      428.29      404.10     20.35 o 
  -1   3   4        1.57        6.24      0.47 o 
   0   3   4      151.42      145.66      6.03 o 
   1   3   4      429.68      509.18     18.21 o 
   2   3   4      683.15      793.31     31.64 o 
   3   3   4      201.46      203.54      8.38 o 
   4   3   4       60.76       57.63      3.19 o 
   5   3   4       28.88       30.89      1.90 o 
  -6   4   4      108.40      118.69     12.81 o 
  -5   4   4      214.48      208.47     25.34 o 
  -4   4   4      202.78      196.76     18.35 o 
  -3   4   4      357.37      352.53     14.56 o 
  -2   4   4      263.30      323.06     16.50 o 
  -1   4   4      165.69      171.12      6.49 o 
   0   4   4      149.74      118.00      4.24 o 
   1   4   4      154.74      151.98      5.43 o 
   2   4   4       19.92       13.77      0.85 o 
   3   4   4      108.46      117.94      7.25 o 
   4   4   4      114.66      112.17     12.28 o 
   5   4   4       63.90       62.76      3.53 o 
  -6   5   4       40.54       43.94      2.52 o 
  -5   5   4       24.19       22.41      1.63 o 
  -4   5   4        0.72        0.91      0.36 o 
  -3   5   4      262.42      266.47     34.14 o 
  -2   5   4      293.74      316.90     13.10 o 
  -1   5   4      194.45      229.12     12.56 o 
   0   5   4      544.05      610.15     21.57 o 
   1   5   4      161.74      147.59      8.93 o 
   2   5   4      149.68      148.04      6.01 o 
   3   5   4       65.26       73.06      3.93 o 
   4   5   4       11.29       13.81      1.29 o 
  -6   6   4        4.43        3.36      0.64 o 
  -5   6   4       33.25       40.59      3.66 o 
  -4   6   4        1.01        2.16      0.38 o 
  -3   6   4      222.43      200.37     10.21 o 
  -2   6   4      204.34      208.35      8.99 o 
  -1   6   4       46.04       46.71      2.07 o 
   0   6   4      109.32       90.36      4.65 o 
   1   6   4      240.43      218.60      8.78 o 
   2   6   4      168.90      164.39      6.69 o 
   3   6   4       38.96       44.00      2.50 o 
   4   6   4       13.75       14.80      1.09 o 
  -6   7   4       13.61       18.00      2.10 o 
  -5   7   4       24.09       29.89      2.81 o 
  -4   7   4       90.22       89.63      4.83 o 
  -3   7   4       99.81       94.65      5.03 o 
  -2   7   4      116.79      115.00      6.03 o 
  -1   7   4      108.50      107.31      4.57 o 
   0   7   4        7.17       10.15      0.79 o 
   1   7   4      182.91      179.38      7.29 o 
   2   7   4        5.61        6.79      0.61 o 
   3   7   4        6.11        5.70      0.61 o 
  -5   8   4       44.11       48.47      4.34 o 
  -4   8   4       26.68       22.00      1.43 o 
  -3   8   4       14.58       15.87      1.09 o 
  -2   8   4      101.77       95.07      5.01 o 
  -1   8   4       89.43       94.37      5.00 o 
   0   8   4        6.38        6.60      0.47 o 
   1   8   4       88.41       84.07      6.47 o 
   2   8   4       44.81       46.03      2.60 o 
   3   8   4        9.11        9.94      0.83 o 
  -5   9   4       31.93       33.79      2.09 o 
  -4   9   4       16.80       16.34      1.17 o 
  -3   9   4       50.75       57.04      3.19 o 
  -2   9   4      102.08      102.62      5.40 o 
  -1   9   4       46.74       47.10      2.61 o 
   0   9   4       40.21       39.57      2.93 o 
   1   9   4      100.11      105.70      8.08 o 
   2   9   4       78.43       82.99      6.53 o 
  -4  10   4       29.87       35.74      2.17 o 
  -3  10   4       90.38       95.63      5.14 o 
  -2  10   4       25.50       24.38      1.54 o 
  -1  10   4       63.11       61.34      3.38 o 
  -2  11   4        7.61        8.83      0.81 o 
  -1  11   4        9.32        9.81      0.82 o 
   1 -13   5        0.41       -0.05      0.40 o 
  -1 -12   5       30.34       32.04      2.01 o 
   0 -12   5       36.69       37.28      3.53 o 
   1 -12   5       30.93       28.93      2.58 o 
   2 -12   5       38.46       41.49      2.50 o 
   3 -12   5       67.00       66.50      3.82 o 
  -2 -11   5       25.87       29.65      1.85 o 
  -1 -11   5       49.47       52.78      3.05 o 
   0 -11   5       51.10       40.23      5.19 o 
   1 -11   5       69.94       63.01      3.58 o 
   2 -11   5      175.88      167.88     14.58 o 
   3 -11   5      151.57      149.87      6.37 o 
   4 -11   5        9.04       10.50      0.70 o 
  -3 -10   5       61.49       51.70      3.02 o 
  -2 -10   5      132.86      131.12      7.13 o 
  -1 -10   5       65.60       72.87      7.75 o 
   0 -10   5      122.29      115.95      6.87 o 
   1 -10   5        3.23        3.35      0.45 o 
   2 -10   5       17.27       17.58      1.03 o 
   3 -10   5       71.14       69.85      3.05 o 
   4 -10   5        3.43        3.70      0.41 o 
   5 -10   5       88.72       86.55      4.46 o 
  -4  -9   5       20.19       22.20      1.21 o 
  -3  -9   5        1.71        2.08      0.33 o 
  -2  -9   5      131.15      123.61      6.75 o 
  -1  -9   5      160.55      165.92      8.92 o 
   0  -9   5      114.90      101.28      7.17 o 
   1  -9   5       12.76       13.52      1.03 o 
   2  -9   5       38.13       38.18      1.73 o 
   3  -9   5       62.87       61.76      2.70 o 
   4  -9   5        3.91        4.21      0.51 o 
   5  -9   5        9.08       10.08      0.82 o 
  -4  -8   5        2.54        2.46      0.36 o 
  -3  -8   5        0.98        1.02      0.25 o 
  -2  -8   5       30.44       31.97      1.54 o 
  -1  -8   5       47.84       46.08      2.62 o 
   0  -8   5       39.83       34.53      2.01 o 
   1  -8   5      136.64      162.42      6.74 o 
   2  -8   5      295.09      304.50     12.51 o 
   3  -8   5      243.41      228.52      9.47 o 
   4  -8   5      142.43      127.44      6.32 o 
   5  -8   5        0.44        0.85      0.31 o 
  -5  -7   5       40.69       44.46      2.56 o 
  -4  -7   5       49.51       46.15      2.23 o 
  -3  -7   5       24.82       25.84      1.66 o 
  -2  -7   5      369.94      378.05     19.18 o 
  -1  -7   5       16.40       13.63      0.72 o 
   0  -7   5      114.57      120.96      6.46 o 
   1  -7   5      310.45      331.04     13.64 o 
   2  -7   5       81.21       70.35      3.01 o 
   3  -7   5       84.10       82.33      3.51 o 
   4  -7   5       45.38       42.77      2.29 o 
   5  -7   5       84.22       70.21      4.32 o 
   6  -7   5       23.64       22.28      2.11 o 
  -5  -6   5       97.90      120.03      7.69 o 
  -4  -6   5       42.19       50.51      2.67 o 
  -3  -6   5       10.93       13.00      1.26 o 
  -2  -6   5      728.53      654.67     27.87 o 
  -1  -6   5      409.60      385.20     16.40 o 
   0  -6   5      283.32      289.11     10.39 o 
   1  -6   5      238.07      254.82     10.49 o 
   2  -6   5      184.07      165.07      6.86 o 
   3  -6   5       25.39       33.05      1.49 o 
   4  -6   5       14.26       14.18      0.91 o 
   5  -6   5       22.43       24.33      1.43 o 
   6  -6   5       90.91       98.47      4.99 o 
  -5  -5   5       97.81       95.66      7.52 o 
  -4  -5   5       55.82       61.53      2.81 o 
  -3  -5   5       74.16       73.03      3.26 o 
  -2  -5   5      232.53      221.56      9.56 o 
  -1  -5   5      829.94      792.77     33.67 o 
   0  -5   5      117.70      121.92      4.40 o 
   1  -5   5        3.52        2.30      0.29 o 
   2  -5   5      780.54      788.11     32.31 o 
   3  -5   5      354.87      342.30     33.02 o 
   4  -5   5      267.12      257.58     12.39 o 
   5  -5   5        1.65        2.93      0.42 o 
   6  -5   5       15.54       17.89      1.43 o 
  -6  -4   5        5.63        4.58      0.86 o 
  -5  -4   5       24.63       26.70      1.76 o 
  -4  -4   5      160.26      149.88      6.51 o 
  -3  -4   5      233.67      254.45     10.87 o 
  -2  -4   5      225.64      269.07     11.57 o 
  -1  -4   5      240.53      231.25      8.17 o 
   0  -4   5      218.76      236.51     10.20 o 
   1  -4   5      103.66       78.27      3.11 o 
   2  -4   5      303.60      275.11     11.70 o 
   3  -4   5      167.71      143.47      7.28 o 
   4  -4   5       73.19       63.82      3.24 o 
   5  -4   5       58.48       56.43      2.95 o 
   6  -4   5       20.51       20.85      1.44 o 
  -5  -3   5       35.36       39.69      1.89 o 
  -4  -3   5       56.06       50.93      2.34 o 
  -3  -3   5       30.28       25.54      1.50 o 
  -2  -3   5      153.92      132.25      5.70 o 
  -1  -3   5      174.15      188.46      6.72 o 
   0  -3   5      202.86      280.02     10.00 o 
   1  -3   5      389.63      447.24     16.01 o 
   2  -3   5      616.60      615.88     21.93 o 
   3  -3   5        2.25        3.79      0.38 o 
   4  -3   5        0.74        0.92      0.28 o 
   5  -3   5       47.12       42.34      2.80 o 
   6  -3   5       13.02       15.53      1.04 o 
  -6  -2   5       48.61       32.09      3.05 o 
  -5  -2   5      130.25      134.26     11.10 o 
  -4  -2   5        2.56        2.82      0.63 o 
  -3  -2   5       40.64       34.69      1.58 o 
  -2  -2   5       89.18       59.82      2.45 o 
  -1  -2   5     1676.31     1777.41     62.85 o 
   0  -2   5        5.77        3.98      0.21 o 
   1  -2   5       20.14       36.20      1.62 o 
   2  -2   5     1958.01     2224.54     88.47 o 
   3  -2   5       67.74       60.74      2.54 o 
   4  -2   5      188.55      181.39      7.38 o 
   5  -2   5       96.12       88.66      4.46 o 
   6  -2   5        4.88        7.86      0.68 o 
  -6  -1   5        1.16        1.92      0.42 o 
  -5  -1   5       84.57       91.89      5.19 o 
  -4  -1   5       73.57       43.04      3.77 o 
  -3  -1   5      397.42      393.58     13.91 o 
  -2  -1   5      735.82      833.44     29.81 o 
  -1  -1   5     1644.48     1979.32     70.68 o 
   0  -1   5      283.71      277.83      9.93 o 
   1  -1   5      209.18      153.58      5.52 o 
   2  -1   5      692.01      753.23     30.00 o 
   3  -1   5      191.18      201.63      9.74 o 
   4  -1   5      105.93       94.81      3.94 o 
   5  -1   5       96.52       91.55      3.84 o 
   6  -1   5       78.39       75.29      3.86 o 
  -6   0   5       47.58       61.78      5.99 o 
  -5   0   5      161.50       89.72      7.55 o 
  -4   0   5      217.48      234.31     12.68 o 
  -3   0   5      420.66      447.82     18.68 o 
  -2   0   5      818.72      908.87     50.71 o 
  -1   0   5      440.22      453.17     18.58 o 
   0   0   5      442.93      533.62     19.04 o 
   1   0   5      913.62     1131.62     40.25 o 
   2   0   5      238.71      253.20     10.16 o 
   3   0   5       82.18       86.42      6.64 o 
   4   0   5        3.97        4.39      0.37 o 
   5   0   5        2.37        3.59      0.38 o 
  -6   1   5      150.71      182.39     13.56 o 
  -5   1   5      293.87      245.07     18.11 o 
  -4   1   5        1.20        1.48      0.22 o 
  -3   1   5      362.01      387.41     33.82 o 
  -2   1   5      108.25      115.53      4.88 o 
  -1   1   5      104.17       37.39      1.89 o 
   0   1   5      193.51      160.15      5.77 o 
   1   1   5        3.18        1.59      0.15 o 
   2   1   5      224.02      258.93     10.38 o 
   3   1   5       97.57       92.38      3.80 o 
   4   1   5       99.34       85.88      3.60 o 
   5   1   5       18.77       19.29      1.19 o 
  -6   2   5       38.39       48.09      3.66 o 
  -5   2   5       41.75       41.03      1.87 o 
  -4   2   5       96.56       77.42      5.86 o 
  -3   2   5      137.83      143.26      7.64 o 
  -2   2   5      139.99      199.44     10.31 o 
  -1   2   5      100.34      123.76      6.95 o 
   0   2   5       99.22      104.41      4.23 o 
   1   2   5      161.20      150.35      6.07 o 
   2   2   5      177.66      151.45      7.46 o 
   3   2   5      182.50      184.43      7.49 o 
   4   2   5       49.02       46.28      3.66 o 
   5   2   5       42.96       45.68      4.76 o 
  -6   3   5       24.13       22.47      2.31 o 
  -5   3   5       18.39       21.34      1.39 o 
  -4   3   5       81.88       81.99      5.14 o 
  -3   3   5       99.36       85.24      6.61 o 
  -2   3   5      437.98      398.56     17.88 o 
  -1   3   5      530.03      549.34     26.54 o 
   0   3   5       53.43       59.57      2.18 o 
   1   3   5      690.23      809.63     32.21 o 
   2   3   5      322.79      330.66     13.22 o 
   3   3   5      193.49      181.60      7.38 o 
   4   3   5        0.49        0.70      0.24 o 
   5   3   5        4.74        6.52      0.71 o 
  -6   4   5       23.22       22.02      3.92 o 
  -5   4   5      179.46      183.00     12.21 o 
  -4   4   5      278.72      276.92     23.43 o 
  -3   4   5      359.30      332.21     23.47 o 
  -2   4   5      518.22      474.62     35.30 o 
  -1   4   5      655.99      627.61     35.09 o 
   0   4   5      210.15      196.69     10.49 o 
   1   4   5       74.47       70.34      2.90 o 
   2   4   5       79.34       86.38      3.65 o 
   3   4   5       56.79       53.40      2.29 o 
   4   4   5       26.63       25.36      1.61 o 
  -6   5   5       31.86       32.88      1.98 o 
  -5   5   5       79.07       88.49      7.48 o 
  -4   5   5       19.16       16.02      1.08 o 
  -3   5   5       81.85       74.14      3.91 o 
  -2   5   5      231.98      225.40     18.39 o 
  -1   5   5      203.62      215.61     10.93 o 
   0   5   5       75.60       79.83      3.42 o 
   1   5   5      172.68      177.03      7.15 o 
   2   5   5       25.76       24.09      1.12 o 
   3   5   5       23.55       22.90      1.43 o 
   4   5   5       59.46       60.21      3.37 o 
  -6   6   5       73.90       80.93      4.44 o 
  -5   6   5        9.27       10.00      0.96 o 
  -4   6   5       16.16       18.30      1.23 o 
  -3   6   5        1.81        0.78      0.29 o 
  -2   6   5       90.80       78.93      5.14 o 
  -1   6   5       18.99       18.83      1.49 o 
   0   6   5       71.43       75.73      3.27 o 
   1   6   5      459.78      483.54     23.58 o 
   2   6   5      153.54      147.83      6.20 o 
   3   6   5       37.40       38.73      2.24 o 
   4   6   5       22.22       26.36      2.27 o 
  -5   7   5       33.99       44.11      3.99 o 
  -4   7   5       64.86       67.56      3.73 o 
  -3   7   5       40.78       45.60      3.48 o 
  -2   7   5      222.41      216.66     11.14 o 
  -1   7   5      101.12       98.03      4.19 o 
   0   7   5        2.01        0.91      0.29 o 
   1   7   5       52.21       46.93      2.49 o 
   2   7   5       40.38       34.93      2.99 o 
   3   7   5        7.51        8.31      0.75 o 
  -5   8   5       19.96       19.25      3.03 o 
  -4   8   5       17.71       17.35      1.21 o 
  -3   8   5       60.34       60.40      4.11 o 
  -2   8   5      157.13      157.04     13.43 o 
  -1   8   5      182.04      189.28      9.79 o 
   0   8   5      171.73      180.49     15.10 o 
   1   8   5       30.78       32.94      1.86 o 
   2   8   5        5.76        7.78      1.07 o 
  -4   9   5       27.06       26.96      2.47 o 
  -3   9   5       37.28       43.47      2.53 o 
  -2   9   5       13.48       19.11      1.29 o 
  -1   9   5       29.29       33.07      1.97 o 
   0   9   5       11.14       10.40      1.10 o 
   1   9   5       91.54       99.68      7.69 o 
  -3  10   5       49.86       55.00      3.24 o 
  -2  10   5       30.98       33.80      3.04 o 
  -1  10   5        6.71        7.79      0.98 o 
  -1 -12   6        8.46        9.42      1.58 o 
   0 -12   6        9.51        8.48      0.98 o 
   1 -12   6        0.42        0.65      0.38 o 
   2 -12   6        9.97       11.73      1.31 o 
   3 -12   6       30.42       30.85      2.36 o 
  -2 -11   6       62.94       65.86      3.77 o 
  -1 -11   6       28.34       29.19      3.04 o 
   0 -11   6       78.38       72.86      4.10 o 
   1 -11   6       28.62       28.91      1.80 o 
   2 -11   6      161.72      151.15      8.26 o 
   3 -11   6      109.78      102.50      4.46 o 
   4 -11   6        1.05        2.17      0.44 o 
  -3 -10   6       15.95       19.77      1.80 o 
  -2 -10   6       85.34       82.11     11.60 o 
  -1 -10   6      148.06      168.46      9.13 o 
   0 -10   6      219.24      217.77     12.32 o 
   1 -10   6       95.18       82.29      4.54 o 
   2 -10   6       80.90       73.49      4.14 o 
   3 -10   6       82.72       73.52      3.22 o 
   4 -10   6       36.82       36.03      2.03 o 
  -4  -9   6       30.60       31.85      1.91 o 
  -3  -9   6       20.42       21.23      1.18 o 
  -2  -9   6       38.23       35.95      3.92 o 
  -1  -9   6      134.93      131.92     11.37 o 
   0  -9   6      100.58       88.09      4.84 o 
   1  -9   6       38.43       40.00      2.32 o 
   2  -9   6        0.67        1.24      0.29 o 
   3  -9   6        2.00        2.99      0.34 o 
   4  -9   6      123.04      120.21      6.00 o 
   5  -9   6        3.27        3.19      0.49 o 
  -4  -8   6        1.72        2.07      0.34 o 
  -3  -8   6       11.29        8.62      0.70 o 
  -2  -8   6       77.24       76.06      3.40 o 
  -1  -8   6        0.86        0.88      0.28 o 
   0  -8   6        5.15        5.04      0.63 o 
   1  -8   6       21.96       27.45      1.26 o 
   2  -8   6       66.12       70.05      3.02 o 
   3  -8   6       96.62       94.28      6.45 o 
   4  -8   6       39.53       37.58      2.05 o 
   5  -8   6       17.51       20.02      2.31 o 
  -5  -7   6       44.75       40.74      2.00 o 
  -4  -7   6       50.99       51.91      2.44 o 
  -3  -7   6       42.08       41.74      1.97 o 
  -2  -7   6      131.60      118.90      6.34 o 
  -1  -7   6      183.74      170.40      7.34 o 
   0  -7   6       71.11       74.91      4.09 o 
   1  -7   6       52.55       53.55      2.30 o 
   2  -7   6      282.76      268.68     11.09 o 
   3  -7   6      172.61      152.85     10.79 o 
   4  -7   6       90.80       82.83      4.19 o 
   5  -7   6        7.11        7.10      0.64 o 
  -5  -6   6       26.88       26.74      1.70 o 
  -4  -6   6       77.53       84.60      4.69 o 
  -3  -6   6       76.29       92.07      5.05 o 
  -2  -6   6       15.95       19.13      1.65 o 
  -1  -6   6     1397.47     1384.34     59.11 o 
   0  -6   6      673.78      679.62     24.91 o 
   1  -6   6      192.07      191.30      7.92 o 
   2  -6   6      394.43      385.92     15.90 o 
   3  -6   6       19.05       17.51      1.09 o 
   4  -6   6       90.23       89.38      4.91 o 
   5  -6   6       10.59       10.19      0.78 o 
  -5  -5   6       38.31       39.69      2.46 o 
  -4  -5   6       56.12       61.03      7.15 o 
  -3  -5   6       35.94       32.65      1.62 o 
  -2  -5   6       23.76       21.58      1.05 o 
  -1  -5   6      523.88      536.34     25.85 o 
   0  -5   6      187.73      206.29      7.41 o 
   1  -5   6      109.46      111.50      4.03 o 
   2  -5   6      505.73      527.55     21.57 o 
   3  -5   6      306.39      315.38     15.16 o 
   4  -5   6       42.41       41.00      2.18 o 
   5  -5   6       18.21       19.43      1.21 o 
  -6  -4   6       12.32       13.81      1.54 o 
  -5  -4   6       70.25       71.78      4.17 o 
  -4  -4   6      160.68      172.40      7.52 o 
  -3  -4   6      169.37      163.17      7.08 o 
  -2  -4   6      243.43      256.46     13.04 o 
  -1  -4   6      240.16      234.64      8.41 o 
   0  -4   6       22.25       29.21      1.11 o 
   1  -4   6        2.10        3.49      0.22 o 
   2  -4   6      127.81      111.71      4.08 o 
   3  -4   6      104.11       92.38      4.57 o 
   4  -4   6      104.04       92.55      4.61 o 
   5  -4   6       58.31       59.87      3.12 o 
   6  -4   6       12.28       14.10      1.31 o 
  -6  -3   6        3.85        6.09      0.71 o 
  -5  -3   6       74.13       79.11      4.54 o 
  -4  -3   6       57.28       66.80      3.83 o 
  -3  -3   6      248.48      233.02     14.79 o 
  -2  -3   6      117.83      137.26      6.21 o 
  -1  -3   6     1214.74     1328.11     47.11 o 
   0  -3   6      208.77      240.68      8.62 o 
   1  -3   6      152.04      150.20      5.43 o 
   2  -3   6      182.88      174.72     13.18 o 
   3  -3   6       70.16       69.48      2.91 o 
   4  -3   6       16.00       15.69      1.80 o 
   5  -3   6       44.99       43.25      2.32 o 
   6  -3   6       26.73       30.22      2.34 o 
  -6  -2   6       63.38       61.09      8.86 o 
  -5  -2   6      113.71      105.75      9.33 o 
  -4  -2   6        0.79        1.27      0.62 o 
  -3  -2   6        4.37        1.36      0.18 o 
  -2  -2   6       65.99       46.73      2.03 o 
  -1  -2   6      557.68      591.34     21.09 o 
   0  -2   6      291.16      336.12     12.04 o 
   1  -2   6      455.76      541.25     19.31 o 
   2  -2   6      593.53      644.94     25.76 o 
   3  -2   6      680.73      815.14     48.98 o 
   4  -2   6       24.19       21.20      1.03 o 
   5  -2   6        7.10        8.39      0.69 o 
  -6  -1   6       49.72       59.79      3.52 o 
  -5  -1   6       81.31       62.17      9.54 o 
  -4  -1   6       73.71       67.50      4.75 o 
  -3  -1   6       49.15       47.96      2.09 o 
  -2  -1   6      282.91      280.90     13.65 o 
  -1  -1   6      233.38      212.82      8.49 o 
   0  -1   6      140.78      115.38      4.17 o 
   1  -1   6      138.55      107.43      3.89 o 
   2  -1   6      135.08      126.93      5.16 o 
   3  -1   6     1215.30     1306.69     51.83 o 
   4  -1   6      187.48      162.40      6.61 o 
   5  -1   6       25.66       25.49      1.52 o 
  -6   0   6       19.61       32.87      3.62 o 
  -5   0   6       60.81       34.75      3.22 o 
  -4   0   6      128.32      111.02      8.29 o 
  -3   0   6      709.46      803.26     33.16 o 
  -2   0   6      334.79      401.08     16.56 o 
  -1   0   6      822.65      926.87     33.01 o 
   0   0   6      975.77     1189.83     42.31 o 
   1   0   6      224.60      216.98      8.70 o 
   2   0   6       37.70       28.06      2.03 o 
   3   0   6        6.74        5.97      0.41 o 
   4   0   6        3.61        3.09      0.33 o 
   5   0   6       22.82       24.54      1.36 o 
  -6   1   6       64.96       67.73      4.31 o 
  -5   1   6      125.42      142.11     16.10 o 
  -4   1   6       67.68       65.28      7.22 o 
  -3   1   6      188.22      216.14     12.77 o 
  -2   1   6      440.21      420.26     17.31 o 
  -1   1   6      469.33      402.33     39.79 o 
   0   1   6      113.31       99.09      3.55 o 
   1   1   6      217.79      261.33     10.47 o 
   2   1   6       72.62       81.33      3.36 o 
   3   1   6       51.81       54.22      2.32 o 
   4   1   6       13.78       13.03      0.73 o 
   5   1   6        3.67        6.34      0.51 o 
  -6   2   6       38.38       33.13      2.07 o 
  -5   2   6       57.45       47.80      5.57 o 
  -4   2   6      126.07      107.96      7.62 o 
  -3   2   6       77.18       62.02      3.01 o 
  -2   2   6      282.66      320.19     13.33 o 
  -1   2   6      293.78      280.02     16.27 o 
   0   2   6      114.51      140.61      6.39 o 
   1   2   6       33.29       24.94      1.10 o 
   2   2   6       89.66       85.89      4.32 o 
   3   2   6      435.47      413.88     16.53 o 
   4   2   6       61.07       58.46      2.54 o 
   5   2   6       25.39       25.10      1.64 o 
  -6   3   6        3.98        3.06      0.78 o 
  -5   3   6       39.94       41.85      1.92 o 
  -4   3   6       86.20       77.39      5.49 o 
  -3   3   6        2.06        2.84      0.29 o 
  -2   3   6      103.99      111.59      4.74 o 
  -1   3   6      260.53      263.37     12.74 o 
   0   3   6      129.20      128.92      7.76 o 
   1   3   6      257.32      263.94     10.56 o 
   2   3   6      287.98      300.11     12.05 o 
   3   3   6      120.44      109.06      4.51 o 
   4   3   6       65.51       64.54      2.78 o 
  -6   4   6       13.95       15.49      1.79 o 
  -5   4   6       96.00       98.33      7.16 o 
  -4   4   6      124.00      112.18      5.22 o 
  -3   4   6      155.24      169.78      7.17 o 
  -2   4   6      431.68      427.10     17.80 o 
  -1   4   6      274.94      299.14     12.47 o 
   0   4   6      241.27      239.94     10.04 o 
   1   4   6      450.68      446.92     21.76 o 
   2   4   6      115.54      124.98      5.12 o 
   3   4   6       18.56       21.06      1.04 o 
   4   4   6       15.66       18.22      1.25 o 
  -6   5   6       47.27       60.33      3.41 o 
  -5   5   6       31.63       33.70      2.01 o 
  -4   5   6      117.31      109.65      5.77 o 
  -3   5   6       41.86       48.16      2.18 o 
  -2   5   6      613.75      589.52     24.37 o 
  -1   5   6      338.91      313.97     13.07 o 
   0   5   6        7.49        9.34      1.18 o 
   1   5   6       87.63       79.53      4.03 o 
   2   5   6        2.01        1.98      0.36 o 
   3   5   6       18.95       17.20      1.87 o 
   4   5   6       18.56       21.74      1.92 o 
  -5   6   6       25.13       23.46      1.52 o 
  -4   6   6       17.75       24.43      2.10 o 
  -3   6   6        0.69        1.18      0.34 o 
  -2   6   6       47.52       50.20      2.26 o 
  -1   6   6       28.87       30.12      1.53 o 
   0   6   6        9.94        9.95      1.48 o 
   1   6   6        7.22        6.68      1.02 o 
   2   6   6       99.85       92.84      4.74 o 
   3   6   6       22.60       22.57      2.17 o 
  -5   7   6       39.08       35.34      2.46 o 
  -4   7   6       30.49       29.52      2.20 o 
  -3   7   6       37.79       34.54      2.04 o 
  -2   7   6        7.17        8.60      0.73 o 
  -1   7   6       13.80       16.57      0.87 o 
   0   7   6       58.43       54.75      3.42 o 
   1   7   6        7.90        7.38      0.85 o 
   2   7   6      131.32      110.63      8.50 o 
  -4   8   6       42.15       47.17      2.70 o 
  -3   8   6       41.47       33.39      2.01 o 
  -2   8   6       97.46       94.94      5.08 o 
  -1   8   6      217.83      220.31     14.64 o 
   0   8   6       85.86       93.46      4.80 o 
   1   8   6       21.86       26.28      1.55 o 
   2   8   6       19.56       20.78      2.05 o 
  -4   9   6        9.69       12.75      1.54 o 
  -3   9   6       16.90       17.57      1.23 o 
  -2   9   6       51.39       55.09      3.08 o 
  -1   9   6       39.93       38.59      2.94 o 
   0   9   6       41.10       38.64      2.93 o 
   0 -12   7       12.17       12.24      1.12 o 
   1 -12   7        0.68        0.06      0.30 o 
   2 -12   7        7.63        7.62      0.76 o 
  -2 -11   7       28.34       25.68      2.44 o 
  -1 -11   7       37.03       34.23      2.12 o 
   0 -11   7       29.92       30.20      1.88 o 
   1 -11   7       28.94       27.83      1.77 o 
   2 -11   7        6.05        7.30      0.70 o 
   3 -11   7       33.05       39.68      2.51 o 
  -3 -10   7       42.71       47.86      3.30 o 
  -2 -10   7        8.78       12.13      0.96 o 
  -1 -10   7      103.16      103.51      5.73 o 
   0 -10   7      111.53      104.32      5.71 o 
   1 -10   7      231.81      221.09     11.93 o 
   2 -10   7       86.49       78.54      4.38 o 
   3 -10   7       50.58       46.21      2.09 o 
   4 -10   7       49.03       52.08      2.80 o 
  -3  -9   7       27.66       27.69      1.41 o 
  -2  -9   7       21.64       24.35      1.56 o 
  -1  -9   7      121.63      133.05      7.24 o 
   0  -9   7      131.78      130.31      7.08 o 
   1  -9   7       26.04       26.01      1.61 o 
   2  -9   7       10.52       12.35      0.69 o 
   3  -9   7       52.22       51.72      3.43 o 
   4  -9   7       48.77       44.55      2.41 o 
  -4  -8   7       16.80       19.09      1.09 o 
  -3  -8   7       12.57       12.18      0.81 o 
  -2  -8   7       11.06       10.70      0.66 o 
  -1  -8   7      138.98      134.15     11.95 o 
   0  -8   7       19.65       19.06      1.22 o 
   1  -8   7       12.64       12.29      0.87 o 
   2  -8   7       31.49       38.92      1.75 o 
   3  -8   7        6.52        7.17      0.61 o 
   4  -8   7       20.09       18.14      1.14 o 
   5  -8   7       25.76       22.98      1.91 o 
  -4  -7   7       83.03       87.78      3.95 o 
  -3  -7   7       54.29       54.80      2.52 o 
  -2  -7   7        0.92        0.94      0.23 o 
  -1  -7   7      324.78      326.82     14.06 o 
   0  -7   7        4.19        2.86      0.48 o 
   1  -7   7       87.51       88.17      3.74 o 
   2  -7   7      393.92      385.74     15.82 o 
   3  -7   7      101.78       95.42      4.76 o 
   4  -7   7       43.83       49.17      5.16 o 
   5  -7   7       11.90       13.04      0.92 o 
  -5  -6   7       35.46       34.93      2.23 o 
  -4  -6   7      169.88      175.62      7.62 o 
  -3  -6   7       91.43       97.70      4.32 o 
  -2  -6   7       65.65       66.18      2.97 o 
  -1  -6   7      600.85      590.59     25.19 o 
   0  -6   7      413.80      408.59     14.54 o 
   1  -6   7       77.79       68.93      2.92 o 
   2  -6   7       52.05       49.03      2.15 o 
   3  -6   7      229.92      216.81     10.49 o 
   4  -6   7      100.12      100.47      5.01 o 
   5  -6   7       72.20       68.99      3.58 o 
  -5  -5   7       47.09       51.93      3.12 o 
  -4  -5   7       74.06       73.24      6.57 o 
  -3  -5   7       59.87       59.74      2.70 o 
  -2  -5   7      107.35      108.32      4.73 o 
  -1  -5   7      275.16      300.18     12.90 o 
   0  -5   7      499.62      561.53     19.94 o 
   1  -5   7      246.65      258.70      9.29 o 
   2  -5   7       19.71       13.88      0.85 o 
   3  -5   7       78.81       70.45      3.53 o 
   4  -5   7       44.41       41.84      2.23 o 
   5  -5   7       30.41       27.68      2.85 o 
  -5  -4   7       22.10       14.48      1.11 o 
  -4  -4   7       11.70       14.71      1.68 o 
  -3  -4   7       98.02       80.23      3.55 o 
  -2  -4   7       38.14       31.36      1.45 o 
  -1  -4   7       72.54       60.67      2.58 o 
   0  -4   7        2.37        1.60      0.15 o 
   1  -4   7      154.70      193.43      6.97 o 
   2  -4   7      309.64      301.80     12.11 o 
   3  -4   7      150.73      120.59      5.92 o 
   4  -4   7       17.27       13.69      0.89 o 
   5  -4   7        0.98        1.08      0.35 o 
  -6  -3   7        1.71        2.55      0.48 o 
  -5  -3   7       28.18       21.96      1.48 o 
  -4  -3   7       53.85       56.91      3.30 o 
  -3  -3   7       51.05       46.42      5.92 o 
  -2  -3   7      151.95      181.54      7.79 o 
  -1  -3   7      380.91      407.72     14.59 o 
   0  -3   7      467.05      446.57     15.74 o 
   1  -3   7       18.52       12.92      0.55 o 
   2  -3   7        2.63        1.86      0.22 o 
   3  -3   7      381.13      376.61     15.06 o 
   4  -3   7        2.42        2.98      0.41 o 
   5  -3   7       32.48       32.22      3.22 o 
  -6  -2   7       12.94       10.53      1.37 o 
  -5  -2   7       69.36       68.59      3.97 o 
  -4  -2   7      220.18      233.72     12.77 o 
  -3  -2   7       34.01       29.53      2.89 o 
  -2  -2   7      209.50      201.90      8.45 o 
  -1  -2   7      354.34      375.32     13.28 o 
   0  -2   7     1130.41     1398.74     49.83 o 
   1  -2   7       93.49       98.75      3.58 o 
   2  -2   7        1.90        4.08      0.32 o 
   3  -2   7      374.81      401.70     16.11 o 
   4  -2   7       13.36       14.81      0.79 o 
   5  -2   7       36.94       36.37      2.74 o 
  -6  -1   7       64.95       73.85      5.76 o 
  -5  -1   7       77.55       75.88      5.84 o 
  -4  -1   7      213.80      226.26     21.46 o 
  -3  -1   7      235.58      149.31     12.24 o 
  -2  -1   7      160.36      131.55      6.76 o 
  -1  -1   7      143.71      102.98      4.32 o 
   0  -1   7       64.76       55.28      2.04 o 
   1  -1   7       69.89       73.61      3.03 o 
   2  -1   7      330.54      348.87     13.92 o 
   3  -1   7      276.69      282.57     11.34 o 
   4  -1   7       94.38       79.68      3.35 o 
   5  -1   7       17.44       16.71      0.91 o 
  -6   0   7        7.34        9.68      1.24 o 
  -5   0   7       33.45       44.15      6.25 o 
  -4   0   7       78.17       41.81      3.76 o 
  -3   0   7       16.04       16.28      0.83 o 
  -2   0   7      341.34      368.62     15.21 o 
  -1   0   7      385.26      434.09     18.06 o 
   0   0   7      204.34      172.86      6.25 o 
   1   0   7      295.86      264.03     10.59 o 
   2   0   7      167.97      161.19      6.54 o 
   3   0   7      129.42      121.38      4.98 o 
   4   0   7       22.52       18.70      0.96 o 
   5   0   7       21.75       19.55      1.05 o 
  -6   1   7        0.32        0.07      0.28 o 
  -5   1   7       60.99       63.05      3.63 o 
  -4   1   7      138.64      107.23     10.06 o 
  -3   1   7      127.97      126.14      6.28 o 
  -2   1   7      321.12      369.65     21.65 o 
  -1   1   7      312.27      309.53     12.75 o 
   0   1   7      290.49      299.67     12.51 o 
   1   1   7      425.87      475.01     18.98 o 
   2   1   7       38.20       35.80      1.57 o 
   3   1   7       41.28       41.24      2.99 o 
   4   1   7        3.00        4.31      0.52 o 
   5   1   7        6.82        8.10      0.60 o 
  -6   2   7        6.74        8.17      0.78 o 
  -5   2   7      133.91      127.31     15.84 o 
  -4   2   7      213.18      190.15     13.15 o 
  -3   2   7       54.37       50.96      2.92 o 
  -2   2   7      241.69      274.11     11.50 o 
  -1   2   7      136.05      124.35      6.95 o 
   0   2   7        5.71        3.43      0.35 o 
   1   2   7        7.15        7.30      0.56 o 
   2   2   7       69.42       74.26      3.09 o 
   3   2   7       51.71       47.87      2.09 o 
   4   2   7       70.21       60.09      2.61 o 
  -6   3   7        9.47       10.68      1.39 o 
  -5   3   7       50.19       52.04      2.83 o 
  -4   3   7       73.99       65.97      2.93 o 
  -3   3   7      154.40      155.14      8.87 o 
  -2   3   7      214.34      216.57      9.07 o 
  -1   3   7      227.77      228.59     11.08 o 
   0   3   7      145.11      150.40      7.43 o 
   1   3   7       14.74       11.73      0.77 o 
   2   3   7       57.69       58.66      2.49 o 
   3   3   7       63.79       64.17      2.76 o 
   4   3   7       70.75       65.10      2.81 o 
  -5   4   7       18.00       17.91      1.22 o 
  -4   4   7       66.82       79.38      3.51 o 
  -3   4   7        0.83        0.88      0.23 o 
  -2   4   7       67.80       67.30      2.95 o 
  -1   4   7      161.22      159.04     12.12 o 
   0   4   7      379.41      379.40     19.56 o 
   1   4   7      433.34      425.38     20.72 o 
   2   4   7      152.97      152.31     14.47 o 
   3   4   7       49.46       51.53      2.25 o 
   4   4   7       17.59       20.49      1.85 o 
  -5   5   7       54.37       48.12      2.75 o 
  -4   5   7       53.26       47.92      2.70 o 
  -3   5   7       44.56       47.97      2.18 o 
  -2   5   7       74.01       78.60      4.92 o 
  -1   5   7      136.12      124.43      6.66 o 
   0   5   7       52.77       53.71      2.80 o 
   1   5   7        0.63        1.15      0.29 o 
   2   5   7      181.18      181.57      9.02 o 
   3   5   7       26.54       30.47      1.76 o 
  -5   6   7       41.92       52.30      3.01 o 
  -4   6   7       18.36       19.62      2.21 o 
  -3   6   7       81.41       76.19      4.09 o 
  -2   6   7       46.35       44.92      2.52 o 
  -1   6   7      161.49      156.29      6.62 o 
   0   6   7       21.59       24.51      1.43 o 
   1   6   7       84.25       81.65      4.19 o 
   2   6   7       32.90       33.52      1.90 o 
  -4   7   7       49.74       59.29      3.35 o 
  -3   7   7       11.23       11.58      0.90 o 
  -2   7   7        5.27        7.73      0.70 o 
  -1   7   7       61.00       68.34      4.96 o 
   0   7   7       66.27       65.50      3.42 o 
   1   7   7       52.10       46.41      2.53 o 
   2   7   7       28.37       24.99      2.33 o 
  -4   8   7       12.50        6.86      0.74 o 
  -3   8   7       28.94       28.93      1.78 o 
  -2   8   7       49.59       58.55      6.50 o 
  -1   8   7       37.06       43.77      3.27 o 
   0   8   7       56.99       62.46      3.68 o 
   1   8   7       46.12       42.64      4.86 o 
  -2   9   7       68.17       62.46      3.43 o 
  -1   9   7       29.52       29.39      2.40 o 
   0 -12   8       13.56       14.86      1.19 o 
   1 -12   8       24.18       22.04      1.53 o 
  -1 -11   8      111.38      107.23      5.97 o 
   0 -11   8       28.23       30.72      1.93 o 
   1 -11   8       26.62       23.77      2.46 o 
   2 -11   8        0.49        0.48      0.30 o 
   3 -11   8       30.75       31.15      2.74 o 
  -2 -10   8        0.68        1.65      0.42 o 
  -1 -10   8       28.14       28.24      1.77 o 
   0 -10   8      136.67      120.40      6.64 o 
   1 -10   8      163.37      163.59      8.91 o 
   2 -10   8       70.44       72.33      4.06 o 
   3 -10   8       13.68       13.64      0.95 o 
  -3  -9   8       15.18       13.51      0.82 o 
  -2  -9   8        9.08       10.02      0.82 o 
  -1  -9   8       32.28       36.82      2.20 o 
   0  -9   8        6.31        8.34      0.71 o 
   1  -9   8       32.75       29.79      1.82 o 
   2  -9   8       69.88       70.57      3.06 o 
   3  -9   8       38.89       41.21      2.95 o 
   4  -9   8       27.16       27.86      1.63 o 
  -4  -8   8       57.22       60.17      3.58 o 
  -3  -8   8       22.62       19.83      1.31 o 
  -2  -8   8       43.37       38.64      1.84 o 
  -1  -8   8      280.56      291.33     21.56 o 
   0  -8   8        8.92        7.55      0.65 o 
   1  -8   8        0.90        0.96      0.30 o 
   2  -8   8        0.61        0.89      0.22 o 
   3  -8   8       17.40       18.38      1.14 o 
   4  -8   8       31.83       33.87      1.90 o 
  -4  -7   8       28.70       30.95      1.99 o 
  -3  -7   8       23.96       30.40      1.49 o 
  -2  -7   8       10.22       12.21      0.70 o 
  -1  -7   8       55.48       57.37      2.59 o 
   0  -7   8      474.38      463.34     24.63 o 
   1  -7   8      254.43      266.09     10.99 o 
   2  -7   8       88.30       95.98      5.73 o 
   3  -7   8      114.18       97.76      4.88 o 
   4  -7   8        2.41        3.17      0.44 o 
  -5  -6   8       15.06       16.15      1.23 o 
  -4  -6   8       46.77       39.15      2.40 o 
  -3  -6   8       86.41       83.26      5.70 o 
  -2  -6   8       71.16       72.58      3.28 o 
  -1  -6   8        6.59        5.20      0.38 o 
   0  -6   8      480.24      498.99     21.39 o 
   1  -6   8      247.81      259.95     10.75 o 
   2  -6   8      123.34      121.93      5.99 o 
   3  -6   8      319.53      302.30     14.59 o 
   4  -6   8       81.67       75.79      3.87 o 
   5  -6   8       49.91       49.11      2.65 o 
  -5  -5   8       60.84       53.33      3.20 o 
  -4  -5   8      104.37      114.44      6.43 o 
  -3  -5   8      191.84      201.41     11.53 o 
  -2  -5   8      201.04      200.60      8.68 o 
  -1  -5   8      263.33      288.72     12.42 o 
   0  -5   8      158.14      153.33      6.04 o 
   1  -5   8        1.29        1.41      0.17 o 
   2  -5   8        7.00        6.81      0.76 o 
   3  -5   8       54.15       51.28      2.66 o 
   4  -5   8       78.35       72.92      3.72 o 
   5  -5   8       30.13       28.55      1.67 o 
  -5  -4   8       36.29       37.32      2.34 o 
  -4  -4   8      105.75      103.77     12.77 o 
  -3  -4   8       68.30       70.08      7.32 o 
  -2  -4   8       65.48       62.98      3.58 o 
  -1  -4   8       27.67       27.61      1.08 o 
   0  -4   8      229.84      264.65      9.50 o 
   1  -4   8       14.49       20.20      0.82 o 
   2  -4   8       26.81       23.82      1.59 o 
   3  -4   8       88.90       80.99      4.07 o 
   4  -4   8       18.49       14.19      0.94 o 
   5  -4   8        7.11        7.48      0.72 o 
  -5  -3   8        3.72        3.80      0.53 o 
  -4  -3   8       56.01       61.02      6.27 o 
  -3  -3   8        1.20        0.93      0.29 o 
  -2  -3   8       31.61       26.81      1.63 o 
  -1  -3   8        6.44        4.34      0.31 o 
   0  -3   8      522.54      515.07     18.24 o 
   1  -3   8      184.19      181.57      7.26 o 
   2  -3   8      228.70      210.44      8.49 o 
   3  -3   8      363.43      343.84     13.80 o 
   4  -3   8       17.56       19.91      1.20 o 
   5  -3   8        9.45       10.51      0.82 o 
  -5  -2   8       19.14       23.03      1.77 o 
  -4  -2   8       63.78       62.14      5.76 o 
  -3  -2   8       11.88        9.86      1.13 o 
  -2  -2   8       84.18       73.03      3.15 o 
  -1  -2   8      570.30      590.98     26.13 o 
   0  -2   8      568.52      581.20     20.76 o 
   1  -2   8      158.68      149.83      6.05 o 
   2  -2   8       86.09       80.15      3.33 o 
   3  -2   8       60.13       58.63      2.52 o 
   4  -2   8      274.23      252.52     10.19 o 
   5  -2   8       21.41       19.55      1.23 o 
  -6  -1   8       26.26       22.09      2.05 o 
  -5  -1   8      151.13      145.43     14.87 o 
  -4  -1   8      271.30      300.23     16.29 o 
  -3  -1   8      224.64      193.01     16.58 o 
  -2  -1   8      358.78      331.74     13.79 o 
  -1  -1   8      185.53      188.26      7.87 o 
   0  -1   8      132.72      134.59      5.68 o 
   1  -1   8      111.49      126.17      5.11 o 
   2  -1   8       26.49       26.61      1.22 o 
   3  -1   8        5.90        7.95      0.52 o 
   4  -1   8       65.33       60.20      2.62 o 
   5  -1   8       19.05       20.17      1.26 o 
  -6   0   8        1.09        0.31      0.31 o 
  -5   0   8      112.45       95.35      7.24 o 
  -4   0   8      211.16      209.17     11.45 o 
  -3   0   8       61.62       55.48      4.44 o 
  -2   0   8      473.37      493.79     20.48 o 
  -1   0   8       31.12       34.19      1.53 o 
   0   0   8       27.42       19.80      1.05 o 
   1   0   8       83.17       79.96      4.02 o 
   2   0   8       68.82       63.68      2.69 o 
   3   0   8       52.74       49.08      2.14 o 
   4   0   8       13.42       14.11      0.80 o 
  -6   1   8        0.54        0.69      0.36 o 
  -5   1   8       21.58       26.42      2.20 o 
  -4   1   8        2.72        4.02      0.94 o 
  -3   1   8        5.09        4.66      0.38 o 
  -2   1   8        1.84        1.50      0.23 o 
  -1   1   8      332.16      347.54     25.22 o 
   0   1   8      403.16      404.35     19.68 o 
   1   1   8       43.97       39.33      2.07 o 
   2   1   8      149.92      153.38      6.23 o 
   3   1   8       42.24       40.12      1.80 o 
   4   1   8       87.13       81.41      4.21 o 
  -6   2   8       18.35       18.35      1.33 o 
  -5   2   8       24.10       18.63      1.28 o 
  -4   2   8       39.36       39.74      2.82 o 
  -3   2   8       99.49      102.25      4.39 o 
  -2   2   8       16.45       16.04      0.94 o 
  -1   2   8      155.37      145.59      7.19 o 
   0   2   8      319.61      281.48     13.63 o 
   1   2   8       23.55       22.18      1.36 o 
   2   2   8       85.47       88.68      4.51 o 
   3   2   8       56.18       60.18      2.60 o 
   4   2   8       67.23       63.78      2.78 o 
  -5   3   8       14.24        9.94      0.99 o 
  -4   3   8      197.11      180.11      7.59 o 
  -3   3   8      286.97      264.28     11.03 o 
  -2   3   8      229.81      211.54     10.05 o 
  -1   3   8      134.82      134.33      7.48 o 
   0   3   8       34.75       35.97      2.48 o 
   1   3   8       15.05       14.69      0.92 o 
   2   3   8       44.41       41.43      2.62 o 
   3   3   8       31.15       30.90      1.77 o 
  -5   4   8       42.13       47.07      2.71 o 
  -4   4   8       40.79       43.88      2.02 o 
  -3   4   8       52.82       53.26      2.80 o 
  -2   4   8       40.36       43.72      2.00 o 
  -1   4   8      334.19      334.61     14.03 o 
   0   4   8      170.48      177.76     13.15 o 
   1   4   8       24.57       23.76      1.37 o 
   2   4   8      144.11      138.97      6.97 o 
   3   4   8        5.60        7.33      0.68 o 
  -5   5   8       97.05      102.31      5.46 o 
  -4   5   8       22.90       21.88      1.45 o 
  -3   5   8       21.31       30.39      1.46 o 
  -2   5   8        8.68        5.13      0.43 o 
  -1   5   8      118.60      104.56     11.39 o 
   0   5   8       97.90       84.96      4.33 o 
   1   5   8        6.86        5.50      0.55 o 
   2   5   8       84.71       77.83      4.04 o 
  -4   6   8       41.57       36.16      4.13 o 
  -3   6   8       41.56       39.22      3.03 o 
  -2   6   8       50.14       52.94      3.09 o 
  -1   6   8       36.55       32.33      1.81 o 
   0   6   8        3.19        5.28      0.55 o 
   1   6   8        3.81        5.05      0.55 o 
   2   6   8        0.35        0.18      0.29 o 
  -4   7   8        2.41        2.95      0.70 o 
  -3   7   8       17.05       18.83      1.29 o 
  -2   7   8       30.26       23.56      1.98 o 
  -1   7   8       33.69       31.35      1.83 o 
   0   7   8       63.90       56.82      4.00 o 
   1   7   8       42.05       42.98      2.39 o 
  -3   8   8       27.61       33.66      3.17 o 
  -2   8   8       10.24       11.52      1.27 o 
  -1   8   8       20.55       28.46      2.32 o 
  -1 -11   9       28.09       33.97      2.15 o 
   0 -11   9       31.60       37.64      2.32 o 
   1 -11   9       17.60       22.08      1.50 o 
   2 -11   9       51.06       50.58      3.00 o 
  -2 -10   9       32.03       33.37      2.07 o 
  -1 -10   9       22.26       23.85      1.57 o 
   0 -10   9       78.90       74.62      4.22 o 
   1 -10   9       58.63       57.03      3.31 o 
   2 -10   9       29.92       27.68      2.39 o 
   3 -10   9        4.15        4.49      0.53 o 
  -3  -9   9        3.80        4.42      0.72 o 
  -2  -9   9        1.27        1.60      0.44 o 
  -1  -9   9       12.44       15.43      1.09 o 
   0  -9   9       66.91       75.78      4.26 o 
   1  -9   9       87.08       83.13      4.59 o 
   2  -9   9       27.23       25.71      2.21 o 
   3  -9   9       14.18       15.22      1.01 o 
  -3  -8   9       87.01       89.20      5.10 o 
  -2  -8   9       69.46       61.84      2.82 o 
  -1  -8   9        6.05        7.50      1.26 o 
   0  -8   9       92.17       91.97      5.09 o 
   1  -8   9        8.06        6.90      0.64 o 
   2  -8   9        6.83       10.07      1.06 o 
   3  -8   9      101.51       96.75      4.84 o 
   4  -8   9       16.46       15.52      1.31 o 
  -4  -7   9       14.03       14.95      2.03 o 
  -3  -7   9       90.66       87.58     12.27 o 
  -2  -7   9       56.69       57.54      2.63 o 
  -1  -7   9        3.43        4.44      0.38 o 
   0  -7   9      345.55      335.59     17.83 o 
   1  -7   9       37.18       34.49      1.57 o 
   2  -7   9       12.56       15.52      0.98 o 
   3  -7   9       79.49       73.50      3.74 o 
   4  -7   9       29.45       30.27      1.73 o 
  -4  -6   9       34.20       31.84      2.02 o 
  -3  -6   9       52.82       55.31      7.05 o 
  -2  -6   9        3.32        4.70      0.53 o 
  -1  -6   9       21.81       21.70      1.08 o 
   0  -6   9      310.58      318.09     13.67 o 
   1  -6   9      423.81      428.06     17.61 o 
   2  -6   9      165.88      154.79      7.55 o 
   3  -6   9       38.82       32.28      1.78 o 
   4  -6   9       64.01       59.05      3.60 o 
  -5  -5   9       21.94       27.72      2.74 o 
  -4  -5   9       39.94       40.20      2.48 o 
  -3  -5   9       78.62       78.70      4.49 o 
  -2  -5   9      218.22      219.96     12.01 o 
  -1  -5   9      185.33      188.14      8.13 o 
   0  -5   9      175.72      180.80      6.53 o 
   1  -5   9       24.47       23.88      1.09 o 
   2  -5   9       72.23       70.38      3.55 o 
   3  -5   9       53.36       47.67      2.50 o 
   4  -5   9       12.34       12.33      0.88 o 
  -5  -4   9       47.71       52.85      4.47 o 
  -4  -4   9       68.70       61.19      3.58 o 
  -3  -4   9       36.38       41.66      6.41 o 
  -2  -4   9      171.78      165.46      9.02 o 
  -1  -4   9      101.37      115.52      6.38 o 
   0  -4   9      139.72      157.75      5.64 o 
   1  -4   9        1.41        1.62      0.23 o 
   2  -4   9        1.16        2.38      0.27 o 
   3  -4   9       17.37       16.85      1.65 o 
   4  -4   9       19.11       19.99      1.23 o 
  -5  -3   9       41.83       39.09      2.43 o 
  -4  -3   9      113.30      109.69      8.79 o 
  -3  -3   9       59.09       59.19      3.42 o 
  -2  -3   9       15.59       17.54      1.16 o 
  -1  -3   9        0.95        0.97      0.19 o 
   0  -3   9       27.74       29.41      1.34 o 
   1  -3   9      249.05      263.42     10.59 o 
   2  -3   9       57.52       55.19      2.36 o 
   3  -3   9        5.15        4.76      0.40 o 
   4  -3   9      242.66      228.44     11.12 o 
  -5  -2   9       11.03       15.58      1.15 o 
  -4  -2   9       17.62       16.35      1.16 o 
  -3  -2   9      108.96      112.23      7.22 o 
  -2  -2   9       90.19       79.62      3.93 o 
  -1  -2   9      128.73      128.58      5.43 o 
   0  -2   9      169.48      154.61      6.48 o 
   1  -2   9      273.76      296.71     14.50 o 
   2  -2   9       93.17       85.68      3.57 o 
   3  -2   9       46.66       42.49      1.89 o 
   4  -2   9      164.60      157.87      7.77 o 
  -5  -1   9       23.78       35.30      2.21 o 
  -4  -1   9       19.17       22.13      1.47 o 
  -3  -1   9       69.18       73.79      4.19 o 
  -2  -1   9      325.75      311.55     13.04 o 
  -1  -1   9      473.72      499.44     20.70 o 
   0  -1   9      492.90      505.53     25.97 o 
   1  -1   9      178.48      191.85      9.41 o 
   2  -1   9       72.99       76.81      3.22 o 
   3  -1   9       52.11       56.25      2.45 o 
   4  -1   9       11.02       13.68      0.79 o 
  -5   0   9       39.96       32.77      3.27 o 
  -4   0   9      175.27      171.07      9.42 o 
  -3   0   9      223.53      232.34     12.66 o 
  -2   0   9        9.00        8.33      0.52 o 
  -1   0   9      143.31      155.73      7.15 o 
   0   0   9       68.27       67.73      3.42 o 
   1   0   9       21.17       18.22      1.08 o 
   2   0   9      109.91      107.34      5.41 o 
   3   0   9        8.64        8.90      0.64 o 
   4   0   9       22.97       21.79      1.11 o 
  -5   1   9        5.86        5.50      0.67 o 
  -4   1   9       99.12       84.59      4.79 o 
  -3   1   9      193.91      185.47      7.82 o 
  -2   1   9       31.50       29.72      1.38 o 
  -1   1   9       79.67       92.02      4.26 o 
   0   1   9       23.50       23.83      1.34 o 
   1   1   9        2.66        2.99      0.38 o 
   2   1   9       13.73       12.38      0.84 o 
   3   1   9       18.69       19.61      1.80 o 
   4   1   9       42.25       44.97      2.04 o 
  -5   2   9        5.03        7.35      0.89 o 
  -4   2   9       32.73       35.08      1.68 o 
  -3   2   9       15.40       17.67      0.94 o 
  -2   2   9       34.54       36.45      1.68 o 
  -1   2   9      184.56      185.84      7.86 o 
   0   2   9      191.37      179.28      8.83 o 
   1   2   9       75.56       72.04      3.70 o 
   2   2   9       15.62       16.97      1.08 o 
   3   2   9       52.53       55.31      5.28 o 
  -5   3   9       23.86       19.54      1.36 o 
  -4   3   9       46.36       45.05      2.09 o 
  -3   3   9      100.93       87.64      5.04 o 
  -2   3   9       46.12       49.96      2.26 o 
  -1   3   9      142.34      132.13      6.59 o 
   0   3   9      100.80       96.92      7.23 o 
   1   3   9      132.11      133.90      6.67 o 
   2   3   9      146.40      143.92      7.21 o 
   3   3   9       26.12       28.18      1.67 o 
  -5   4   9       29.50       37.87      2.29 o 
  -4   4   9       22.62       20.39      1.53 o 
  -3   4   9       95.90       97.77      5.13 o 
  -2   4   9       21.40       15.80      1.15 o 
  -1   4   9       92.82       91.71      4.76 o 
   0   4   9       55.48       51.69      2.74 o 
   1   4   9       33.13       36.12      1.99 o 
   2   4   9       31.59       31.98      2.24 o 
  -4   5   9       48.34       54.29      4.83 o 
  -3   5   9        4.75        6.87      0.52 o 
  -2   5   9       18.73       20.61      1.08 o 
  -1   5   9       26.17       26.99      2.34 o 
   0   5   9       69.90       63.99      3.48 o 
   1   5   9       19.54       17.80      1.16 o 
   2   5   9       16.39       16.50      1.12 o 
  -4   6   9       45.51       51.73      5.54 o 
  -3   6   9       59.83       73.65      4.33 o 
  -2   6   9       35.99       41.25      2.30 o 
  -1   6   9        6.62        9.29      1.32 o 
   0   6   9       34.19       37.70      2.13 o 
   1   6   9       14.45       17.40      1.16 o 
  -2   7   9       18.45       14.04      1.39 o 
  -1   7   9       22.12       21.52      1.36 o 
  -1 -10  10        0.76        1.48      0.42 o 
   0 -10  10        2.04        3.62      0.55 o 
   1 -10  10        9.06       11.85      0.96 o 
   2 -10  10       24.42       31.35      2.70 o 
  -2  -9  10        0.95        0.58      0.52 o 
  -1  -9  10       11.44       10.11      0.84 o 
   0  -9  10      148.38      145.31      9.52 o 
   1  -9  10        1.69        2.01      0.42 o 
   2  -9  10        1.92        2.14      0.62 o 
   3  -9  10        6.73        8.53      1.43 o 
  -3  -8  10       57.31       65.94      3.87 o 
  -2  -8  10       29.58       31.86      3.06 o 
  -1  -8  10       19.36       20.43      1.35 o 
   0  -8  10      197.04      204.16     10.95 o 
   1  -8  10       73.83       72.52      4.07 o 
   2  -8  10       29.00       29.64      1.67 o 
   3  -8  10       21.52       20.06      1.29 o 
  -3  -7  10      100.80       96.79      7.37 o 
  -2  -7  10      104.96      107.97      6.06 o 
  -1  -7  10       40.80       46.66      2.74 o 
   0  -7  10        4.10        4.78      0.54 o 
   1  -7  10      146.38      139.92     10.12 o 
   2  -7  10       69.56       71.18      3.61 o 
   3  -7  10       22.05       24.15      1.42 o 
  -4  -6  10       45.38       43.14      2.66 o 
  -3  -6  10       23.91       26.08      1.71 o 
  -2  -6  10       20.95       23.05      1.50 o 
  -1  -6  10       17.81       17.52      1.18 o 
   0  -6  10       22.73       22.58      1.16 o 
   1  -6  10       98.22       96.81      4.80 o 
   2  -6  10       48.50       47.04      2.46 o 
   3  -6  10       15.67       14.90      0.97 o 
   4  -6  10       60.25       58.25      3.07 o 
  -4  -5  10       34.94       29.30      2.18 o 
  -3  -5  10       41.35       50.49      2.99 o 
  -2  -5  10       52.81       56.50      3.27 o 
  -1  -5  10       52.28       50.91      2.96 o 
   0  -5  10      109.42      119.39      5.06 o 
   1  -5  10      104.28      100.34      4.14 o 
   2  -5  10       15.06       16.90      1.04 o 
   3  -5  10       14.85       13.97      0.93 o 
   4  -5  10       51.09       47.20      2.55 o 
  -4  -4  10        3.46        2.89      0.49 o 
  -3  -4  10      116.10      110.70      7.79 o 
  -2  -4  10      109.91       95.82     10.00 o 
  -1  -4  10      239.16      247.73     13.49 o 
   0  -4  10       68.09       75.18      3.24 o 
   1  -4  10      229.93      253.78     12.40 o 
   2  -4  10       14.44       17.39      1.05 o 
   3  -4  10        2.78        3.48      0.44 o 
   4  -4  10       39.33       35.17      2.23 o 
  -5  -3  10        3.42        3.25      0.90 o 
  -4  -3  10       29.64       21.43      1.74 o 
  -3  -3  10       77.87       73.24      5.57 o 
  -2  -3  10        0.66        0.59      0.29 o 
  -1  -3  10       21.00       17.74      1.01 o 
   0  -3  10       55.79       55.15      2.93 o 
   1  -3  10      173.07      191.17      9.42 o 
   2  -3  10       31.70       33.14      1.50 o 
   3  -3  10       20.75       18.13      1.13 o 
   4  -3  10       45.12       43.58      2.95 o 
  -5  -2  10       49.59       43.19      2.66 o 
  -4  -2  10      124.62      120.10      8.80 o 
  -3  -2  10      126.88      125.64      6.99 o 
  -2  -2  10       12.72       14.31      1.02 o 
  -1  -2  10        4.92        5.20      0.39 o 
   0  -2  10       37.97       35.86      1.91 o 
   1  -2  10       32.11       26.98      1.51 o 
   2  -2  10       36.92       34.39      1.89 o 
   3  -2  10       51.87       47.48      2.10 o 
   4  -2  10       53.12       56.71      3.00 o 
  -5  -1  10        0.33        0.62      0.37 o 
  -4  -1  10       50.96       71.08      9.84 o 
  -3  -1  10      152.49      142.99      8.35 o 
  -2  -1  10       85.95       74.45      3.24 o 
  -1  -1  10      517.53      542.66     22.53 o 
   0  -1  10       96.24      100.23      5.00 o 
   1  -1  10       54.61       57.50      2.98 o 
   2  -1  10      106.37      104.90      5.27 o 
   3  -1  10       25.05       26.66      1.57 o 
  -5   0  10        0.45        0.85      0.37 o 
  -4   0  10       48.22       33.06      3.15 o 
  -3   0  10       51.94       52.79      3.09 o 
  -2   0  10        0.69        0.58      0.20 o 
  -1   0  10      195.63      185.82     10.13 o 
   0   0  10      168.18      164.42      8.11 o 
   1   0  10      128.11      124.86      6.24 o 
   2   0  10       68.45       68.38      3.54 o 
   3   0  10       33.40       32.78      1.88 o 
  -5   1  10       11.60       12.89      1.02 o 
  -4   1  10       78.46       69.31      3.99 o 
  -3   1  10       42.95       33.71      1.84 o 
  -2   1  10       14.32       14.53      0.79 o 
  -1   1  10       20.02       14.44      0.90 o 
   0   1  10       46.34       47.29      2.49 o 
   1   1  10       63.43       55.45      2.91 o 
   2   1  10        1.88        2.36      0.41 o 
   3   1  10       19.19       19.49      1.85 o 
  -5   2  10       10.37       11.59      0.96 o 
  -4   2  10        8.37        7.23      0.70 o 
  -3   2  10       68.27       62.34      3.03 o 
  -2   2  10      120.30      110.36      4.88 o 
  -1   2  10       43.63       44.18      2.35 o 
   0   2  10       43.08       44.68      3.19 o 
   1   2  10       35.00       36.53      2.00 o 
   2   2  10        4.17        5.33      0.56 o 
  -4   3  10       24.33       27.41      1.37 o 
  -3   3  10       68.98       76.11      3.55 o 
  -2   3  10       52.64       56.60      2.79 o 
  -1   3  10       88.04       79.99      4.10 o 
   0   3  10      115.62      103.46      5.23 o 
   1   3  10       68.13       63.40      3.31 o 
   2   3  10       46.66       46.49      2.55 o 
  -4   4  10       94.20       99.32      5.10 o 
  -3   4  10       33.76       34.32      1.67 o 
  -2   4  10       35.03       35.05      1.95 o 
  -1   4  10        0.55        0.87      0.30 o 
   0   4  10       99.39       94.44      4.84 o 
   1   4  10       53.53       51.52      2.78 o 
  -3   5  10        8.46        8.56      0.62 o 
  -2   5  10       16.82       17.61      1.76 o 
  -1   5  10        6.47        6.58      0.91 o 
   0   5  10       55.34       52.21      3.86 o 
  -2   6  10       14.31       17.84      1.18 o 
  -1   6  10       25.30       33.54      1.95 o 
   0 -10  11        7.01        9.80      1.16 o 
  -1  -9  11        1.78        0.47      0.48 o 
   0  -9  11        3.83        4.67      0.58 o 
   1  -9  11       11.49       13.33      1.39 o 
   2  -9  11        0.38        0.92      0.55 o 
  -2  -8  11       19.45       21.17      2.26 o 
  -1  -8  11       37.43       44.62      4.06 o 
   0  -8  11        9.12        9.74      0.82 o 
   1  -8  11      184.21      180.07     13.00 o 
   2  -8  11       11.43       11.00      1.26 o 
  -3  -7  11       59.56       58.36      3.45 o 
  -2  -7  11      129.37      132.13      7.37 o 
  -1  -7  11       54.22       55.84      4.94 o 
   0  -7  11       15.42       16.20      1.72 o 
   1  -7  11      182.04      184.10     13.25 o 
   2  -7  11       75.55       76.10      3.87 o 
   3  -7  11       14.66       15.30      1.02 o 
  -3  -6  11       83.58       83.12      4.77 o 
  -2  -6  11      106.57      110.16      6.18 o 
  -1  -6  11       61.59       58.27      3.37 o 
   0  -6  11       43.60       46.67      4.12 o 
   1  -6  11       58.29       62.75      4.35 o 
   2  -6  11       17.59       18.50      1.14 o 
   3  -6  11        5.92        6.74      0.61 o 
  -4  -5  11       41.93       44.23      3.11 o 
  -3  -5  11       13.82       13.49      1.15 o 
  -2  -5  11        0.94        0.43      0.34 o 
  -1  -5  11       41.19       43.45      2.56 o 
   0  -5  11       16.85       17.31      1.54 o 
   1  -5  11       61.25       62.32      4.31 o 
   2  -5  11        1.21        2.73      0.53 o 
   3  -5  11       33.05       34.83      1.93 o 
  -4  -4  11       19.19       18.93      2.14 o 
  -3  -4  11       62.71       54.59      3.23 o 
  -2  -4  11        9.94       10.99      1.41 o 
  -1  -4  11       11.13       10.03      0.80 o 
   0  -4  11       12.88       16.45      0.99 o 
   1  -4  11       61.53       65.59      3.38 o 
   2  -4  11       46.62       50.57      3.59 o 
   3  -4  11       27.15       30.89      1.75 o 
  -4  -3  11        9.96       13.67      1.07 o 
  -3  -3  11       65.98       56.88      3.35 o 
  -2  -3  11      120.46      106.52      5.97 o 
  -1  -3  11       48.37       40.20      2.06 o 
   0  -3  11       87.25       90.68      4.56 o 
   1  -3  11       72.37       79.95      4.08 o 
   2  -3  11      104.81      107.77      5.43 o 
   3  -3  11        5.16        7.29      0.86 o 
  -4  -2  11       65.90       65.58      3.83 o 
  -3  -2  11       28.50       31.32      1.97 o 
  -2  -2  11       36.42       41.14      2.45 o 
  -1  -2  11      160.35      164.21      6.92 o 
   0  -2  11       79.76       76.95      3.89 o 
   1  -2  11       74.48       71.15      3.65 o 
   2  -2  11       49.38       50.22      2.68 o 
   3  -2  11       14.23       13.00      1.43 o 
  -4  -1  11       55.01       51.07      3.05 o 
  -3  -1  11       74.16       67.69      7.07 o 
  -2  -1  11       49.66       52.13      2.33 o 
  -1  -1  11       43.26       46.68      2.46 o 
   0  -1  11       71.20       77.54      4.00 o 
   1  -1  11       38.77       40.70      2.20 o 
   2  -1  11       14.95       14.40      0.97 o 
   3  -1  11       52.17       53.94      2.92 o 
  -4   0  11        7.61        8.75      0.82 o 
  -3   0  11       54.34       62.52      3.62 o 
  -2   0  11      120.66      120.36      5.16 o 
  -1   0  11       21.82       23.06      1.33 o 
   0   0  11       85.91       88.84      4.50 o 
   1   0  11       52.57       52.00      2.74 o 
   2   0  11        7.59       10.23      0.78 o 
  -4   1  11       12.95       13.09      1.02 o 
  -3   1  11       45.78       39.75      4.35 o 
  -2   1  11       38.42       34.88      2.02 o 
  -1   1  11        2.01        1.68      0.33 o 
   0   1  11       45.82       41.62      2.24 o 
   1   1  11       45.39       38.85      2.13 o 
   2   1  11        3.99        3.79      0.50 o 
  -4   2  11        4.21        3.50      0.53 o 
  -3   2  11       39.48       33.40      1.62 o 
  -2   2  11       45.77       38.02      2.08 o 
  -1   2  11       58.85       57.53      3.02 o 
   0   2  11       95.57       95.02      4.83 o 
   1   2  11       32.60       34.25      1.94 o 
   2   2  11       11.40       12.08      1.19 o 
  -3   3  11       10.96       14.12      0.84 o 
  -2   3  11       78.38       77.91      4.03 o 
  -1   3  11       19.29       17.76      1.12 o 
   0   3  11      106.46      101.91      5.19 o 
   1   3  11       50.10       45.51      2.70 o 
  -3   4  11       52.64       45.19      2.12 o 
  -2   4  11       20.62       25.41      1.52 o 
  -1   4  11        1.12        1.38      0.60 o 
   0   4  11       12.36       13.64      0.98 o 
  -1  -8  12       13.05       15.18      1.77 o 
  -2  -7  12       15.48       21.16      1.45 o 
  -1  -7  12       16.43       21.02      2.19 o 
   2  -7  12      119.50      119.42      8.07 o 
  -2  -6  12       71.42       69.36      6.62 o 
  -1  -6  12       89.15       89.08      5.03 o 
   2  -6  12        5.98        7.60      0.86 o 
  -3  -5  12       21.83       21.60      1.51 o 
  -2  -5  12       50.15       56.79      3.35 o 
  -1  -5  12       66.96       64.80      3.73 o 
   0  -5  12       69.39       74.58      5.72 o 
   1  -5  12       26.33       27.76      2.13 o 
   2  -5  12       21.30       21.15      1.72 o 
  -3  -4  12        2.14        1.75      0.43 o 
  -2  -4  12       21.07       27.93      3.05 o 
  -1  -4  12        1.98        1.79      0.49 o 
   0  -4  12        7.97        8.48      0.65 o 
   1  -4  12        2.45        3.27      0.43 o 
   2  -4  12       97.99       99.85      6.81 o 
  -3  -3  12       39.29       37.43      2.33 o 
  -2  -3  12       58.45       60.22      3.50 o 
  -1  -3  12        4.84        5.31      0.74 o 
   0  -3  12        4.77        5.28      0.56 o 
   1  -3  12       38.68       41.94      2.26 o 
   2  -3  12       48.26       52.13      2.79 o 
  -3  -2  12       54.80       59.33      5.36 o 
  -2  -2  12       88.17       88.85      5.04 o 
  -1  -2  12       51.30       46.90      2.48 o 
   0  -2  12      152.31      150.70      7.49 o 
   1  -2  12       66.14       70.51      3.65 o 
   2  -2  12       19.21       18.65      1.18 o 
  -3  -1  12       48.73       56.66      3.34 o 
  -2  -1  12       91.20       98.81      5.55 o 
  -1  -1  12        2.18        2.91      0.40 o 
   0  -1  12      190.39      199.49      9.85 o 
   1  -1  12       21.20       21.26      1.29 o 
   2  -1  12        7.40        7.90      1.18 o 
  -3   0  12       58.79       50.00      2.98 o 
  -2   0  12       46.94       46.20      2.47 o 
  -1   0  12        0.89        1.13      0.41 o 
   0   0  12       12.45       15.47      1.05 o 
   1   0  12       32.14       33.48      1.88 o 
  -3   1  12       28.07       33.61      2.11 o 
  -2   1  12       14.39       15.16      1.01 o 
  -1   1  12       12.97       13.21      1.10 o 
   0   1  12        0.60        1.22      0.32 o 
   1   1  12       22.68       23.73      1.43 o 
  -2   2  12       38.84       37.89      2.11 o 
  -1   2  12       23.69       21.54      1.32 o 
   0   2  12       32.46       30.13      1.73 o 
  -1  -6  13       12.08       18.86      1.73 o 
  -2  -5  13       40.31       39.02      3.71 o 
  -1  -5  13        6.90        7.33      0.91 o 
   0  -5  13       57.32       57.42      4.49 o 
   1  -5  13       12.74       16.31      1.43 o 
  -2  -4  13       41.14       41.18      3.18 o 
  -1  -4  13       12.00       12.90      1.30 o 
   0  -4  13        1.39        1.31      0.47 o 
   1  -4  13        6.71        7.88      0.66 o 
  -2  -3  13       39.49       42.28      2.58 o 
  -1  -3  13       27.61       30.93      2.59 o 
   0  -3  13       29.20       30.01      1.69 o 
   1  -3  13       10.00       11.51      0.94 o 
  -2  -2  13       28.64       32.48      2.74 o 
  -1  -2  13       13.54       16.75      1.06 o 
   0  -2  13      137.53      147.43      7.31 o 
  -2  -1  13       16.05       20.92      1.90 o 
  -1  -1  13       12.32       12.49      0.86 o 
   0  -1  13        0.35        0.89      0.34 o 
  -1   0  13       53.39       49.11      2.63 o 
                                                 
